# Supplementary material for: Y chromosome sequence and epigenomic reconstruction across human populations
Source: Commun Biol. 2023 Jun 9;6:623. doi: 10.1038/s42003-023-05004-9 (PMC10256797; doi:10.1038/s42003-023-05004-9)
Supplement: Supplementary file 4 — Supplementary Data 1-8 [file 42003_2023_5004_MOESM4_ESM.xlsx]

## Sheet: SupData1
Supplementary Data 1. Sequencing data metrics.
Haplogroup	A0	A1a	E	H	J	O	Q
Haplogroup (extended)	A0-L1073	A1a-M31	E1b-P252	H1-M52	J2-M241	O3-KL2	Q1a-M3
Cell line	HG02982	HG02666	GM18874	GM21113	HG03998	HG00542	HG01974
Includes adaptive sampling "stop-receiving reads"?	NO	NO	NO	YES	NO	NO	NO
Number of reads ONT	166669	2849506	2154902	2386998	2315782	2902901	3436503
Number of bases ONT (Gb)	1.7885	9.14529	7.02138	7.27858	6.41693	9.40602	10.2868
ONT mean read length (bases)	10730.9	3209.4	3258.3	3049.3	2771	3240.2	2993.4
ONT N50 read length (bases)	20562	6142	6889	5420	4932	5486	5662
ONT sequencing depth (GRCh38, Y chromosome without Ns)	36.0186	61.3996	87.3124	48.745	17.0723	60.1828	113.04
Number of reads Illumina (trimmed)	24674566	128344926	159519130	360401218	290880996	147899322	132055722
Number of bases Illumina (trimmed, Gb)	6.41	12.06	15.02	35.07	26.64	13.28	12.25

## Sheet: SupData2
Supplementary Data 2. Chromosome enrichment and coverage calculations per haplogroup.
Haplogroup	Chromosome	MappedBasesInChr	length_noNs	length_noNs_2N	Enrichment	Coverage
A0	chr1	77575688	230000000	461000000	0.336016	0.336582		H-AS1 = Haplogroup H, first adaptive sampling experiment
	chr2	82130114	241000000	481000000	0.340855	0.341429		H-AS2 = Haplogroup H, second adaptive sampling experiment
	chr3	65182914	198000000	396000000	0.328487	0.32904		H-CS = Haplogroup H, chromosome sorting
	chr4	73406095	190000000	380000000	0.386201	0.386851		chrY_r = chrY_KI270740v1_random
	chr5	62850793	181000000	363000000	0.346151	0.346734
	chr6	62581611	170000000	340000000	0.367339	0.367957
	chr7	51049114	159000000	318000000	0.320584	0.321124
	chr8	51608719	145000000	290000000	0.355893	0.356492
	chr9	41870893	122000000	244000000	0.343216	0.343794
	chr10	45369043	133000000	267000000	0.339875	0.340448
	chr11	43189865	135000000	269000000	0.320494	0.321034
	chr12	45341370	133000000	266000000	0.339987	0.34056
	chr13	45537419	97983125	196000000	0.463966	0.464748
	chr14	30591202	90568149	181000000	0.337202	0.33777
	chr15	31258052	84641325	169000000	0.368679	0.3693
	chr16	26998177	81805943	164000000	0.329472	0.330027
	chr17	27123502	82920204	166000000	0.326554	0.327104
	chr18	27661084	80089605	160000000	0.344796	0.345377
	chr19	18307712	58440758	117000000	0.312743	0.31327
	chr20	21021906	63944257	128000000	0.328201	0.328754
	chr21	42439549	40088619	80177238	1.05686	1.05864
	chr22	277000000	39159777	78319554	7.05505	7.06693
	chrX	73300348	155000000	155000000	0.944873	0.473232
	chrY	1530000000	26415043	26415043	115.472	57.8331
	chrY_r	999177	37240	37240	53.5713	26.8307
A1a	chr1	666000000	230000000	461000000	0.940612	2.88916
	chr2	593000000	241000000	481000000	0.802505	2.46495
	chr3	492000000	198000000	396000000	0.808251	2.4826
	chr4	523000000	190000000	380000000	0.897156	2.75568
	chr5	451000000	181000000	363000000	0.810627	2.4899
	chr6	429000000	170000000	340000000	0.821561	2.52349
	chr7	383000000	159000000	318000000	0.78533	2.4122
	chr8	355000000	145000000	290000000	0.798276	2.45197
	chr9	296000000	122000000	244000000	0.791251	2.43038
	chr10	328000000	133000000	267000000	0.802154	2.46388
	chr11	323000000	135000000	269000000	0.782539	2.40363
	chr12	325000000	133000000	266000000	0.793781	2.43816
	chr13	249000000	97983125	196000000	0.827337	2.54123
	chr14	222000000	90568149	181000000	0.796936	2.44785
	chr15	206000000	84641325	169000000	0.791558	2.43133
	chr16	234000000	81805943	164000000	0.929956	2.85643
	chr17	201000000	82920204	166000000	0.787785	2.41974
	chr18	193000000	80089605	160000000	0.784629	2.41005
	chr19	143000000	58440758	117000000	0.797685	2.45015
	chr20	162000000	63944257	128000000	0.824176	2.53152
	chr21	128000000	40088619	80177238	1.04101	3.19753
	chr22	221000000	39159777	78319554	1.83876	5.64789
	chrX	234000000	155000000	155000000	0.983217	1.51001
	chrY	1390000000	26415043	26415043	34.1857	52.5019
	chrY_r	992954	37240	37240	17.3615	26.6636
E	chr1	380000000	230000000	461000000	0.787843	1.64741
	chr2	362000000	241000000	481000000	0.719559	1.50462
	chr3	306000000	198000000	396000000	0.738761	1.54477
	chr4	314000000	190000000	380000000	0.791872	1.65583
	chr5	280000000	181000000	363000000	0.738219	1.54364
	chr6	264000000	170000000	340000000	0.742983	1.5536
	chr7	242000000	159000000	318000000	0.726939	1.52005
	chr8	220000000	145000000	290000000	0.728175	1.52264
	chr9	182000000	122000000	244000000	0.715909	1.49699
	chr10	210000000	133000000	267000000	0.752034	1.57253
	chr11	205000000	135000000	269000000	0.728797	1.52394
	chr12	202000000	133000000	266000000	0.72451	1.51498
	chr13	159000000	97983125	196000000	0.773707	1.61785
	chr14	142000000	90568149	181000000	0.748623	1.5654
	chr15	134000000	84641325	169000000	0.759593	1.58834
	chr16	142000000	81805943	164000000	0.830622	1.73686
	chr17	127000000	82920204	166000000	0.730279	1.52704
	chr18	125000000	80089605	160000000	0.748599	1.56535
	chr19	89040325	58440758	117000000	0.728634	1.5236
	chr20	101000000	63944257	128000000	0.755417	1.5796
	chr21	93273291	40088619	80177238	1.11269	2.32668
	chr22	186000000	39159777	78319554	2.26543	4.73709
	chrX	163000000	155000000	155000000	1.00397	1.04967
	chrY	1330000000	26415043	26415043	47.99	50.1743
	chrY_r	1038506	37240	37240	26.6728	27.8868
H-AS1	chr1	795000000	230000000	461000000	1.00545	3.44839
	chr2	787000000	241000000	481000000	0.953852	3.27142
	chr3	668000000	198000000	396000000	0.982566	3.3699
	chr4	673000000	190000000	380000000	1.03388	3.54587
	chr5	610000000	181000000	363000000	0.980871	3.36409
	chr6	571000000	170000000	340000000	0.979732	3.36018
	chr7	508000000	159000000	318000000	0.932403	3.19786
	chr8	468000000	145000000	290000000	0.943561	3.23613
	chr9	397000000	122000000	244000000	0.95002	3.25828
	chr10	455000000	133000000	267000000	0.995926	3.41572
	chr11	436000000	135000000	269000000	0.945229	3.24184
	chr12	443000000	133000000	266000000	0.970456	3.32837
	chr13	304000000	97983125	196000000	0.905609	3.10596
	chr14	295000000	90568149	181000000	0.949714	3.25723
	chr15	281000000	84641325	169000000	0.968792	3.32266
	chr16	309000000	81805943	164000000	1.1006	3.77471
	chr17	264000000	82920204	166000000	0.927223	3.18009
	chr18	241000000	80089605	160000000	0.877294	3.00885
	chr19	193000000	58440758	117000000	0.964042	3.30637
	chr20	221000000	63944257	128000000	1.00652	3.45204
	chr21	161000000	40088619	80177238	1.1718	4.01891
	chr22	139000000	39159777	78319554	1.03702	3.55665
	chrX	298000000	155000000	155000000	1.1215	1.92321
	chrY	246000000	26415043	26415043	5.44017	9.32905
	chrY_r	81038	37240	37240	1.26898	2.1761
	chr1	531000000	230000000	461000000	0.977126	2.30241
	chr2	531000000	241000000	481000000	0.93665	2.20703
H-AS2	chr3	451000000	198000000	396000000	0.965438	2.27486
	chr4	469000000	190000000	380000000	1.04873	2.47112
	chr5	412000000	181000000	363000000	0.96563	2.27532
	chr6	384000000	170000000	340000000	0.957373	2.25586
	chr7	341000000	159000000	318000000	0.91115	2.14695
	chr8	317000000	145000000	290000000	0.930019	2.19141
	chr9	266000000	122000000	244000000	0.928353	2.18748
	chr10	293000000	133000000	267000000	0.933412	2.1994
	chr11	298000000	135000000	269000000	0.940102	2.21516
	chr12	298000000	133000000	266000000	0.949446	2.23718
	chr13	201000000	97983125	196000000	0.869258	2.04824
	chr14	193000000	90568149	181000000	0.905242	2.13302
	chr15	188000000	84641325	169000000	0.941678	2.21888
	chr16	209000000	81805943	164000000	1.08492	2.55639
	chr17	163000000	82920204	166000000	0.834549	1.96645
	chr18	155000000	80089605	160000000	0.823938	1.94145
	chr19	121000000	58440758	117000000	0.881189	2.07635
	chr20	142000000	63944257	128000000	0.942778	2.22147
	chr21	118000000	40088619	80177238	1.25356	2.95376
	chr22	93812441	39159777	78319554	1.01669	2.39563
	chrX	241000000	155000000	155000000	1.32006	1.55523
	chrY	291000000	26415043	26415043	9.35488	11.0215
	chrY_r	248764	37240	37240	5.66992	6.68002
H-CS	chr1	472000000	230000000	461000000	0.925765	2.04823
	chr2	475000000	241000000	481000000	0.892417	1.97445
	chr3	392000000	198000000	396000000	0.894193	1.97838
	chr4	408000000	190000000	380000000	0.971899	2.1503
	chr5	366000000	181000000	363000000	0.912627	2.01916
	chr6	341000000	170000000	340000000	0.906873	2.00643
	chr7	312000000	159000000	318000000	0.886374	1.96108
	chr8	286000000	145000000	290000000	0.893945	1.97783
	chr9	241000000	122000000	244000000	0.894052	1.97807
	chr10	269000000	133000000	267000000	0.913411	2.0209
	chr11	262000000	135000000	269000000	0.881482	1.95026
	chr12	262000000	133000000	266000000	0.889063	1.96703
	chr13	190000000	97983125	196000000	0.877651	1.94178
	chr14	174000000	90568149	181000000	0.867521	1.91937
	chr15	172000000	84641325	169000000	0.920076	2.03564
	chr16	181000000	81805943	164000000	1.00008	2.21266
	chr17	162000000	82920204	166000000	0.880777	1.9487
	chr18	154000000	80089605	160000000	0.867864	1.92013
	chr19	119000000	58440758	117000000	0.919701	2.03481
	chr20	136000000	63944257	128000000	0.960786	2.12571
	chr21	96306062	40088619	80177238	1.08581	2.40233
	chr22	125000000	39159777	78319554	1.44134	3.18892
	chrX	168000000	155000000	155000000	0.978144	1.08206
	chrY	535000000	26415043	26415043	18.3143	20.2599
	chrY_r	564968	37240	37240	13.7141	15.171
J	chr1	457000000	230000000	461000000	1.00656	1.98362
	chr2	430000000	241000000	481000000	0.906528	1.78648
	chr3	356000000	198000000	396000000	0.912716	1.79867
	chr4	373000000	190000000	380000000	0.998383	1.96749
	chr5	330000000	181000000	363000000	0.925108	1.82309
	chr6	310000000	170000000	340000000	0.925322	1.82351
	chr7	279000000	159000000	318000000	0.88921	1.75235
	chr8	257000000	145000000	290000000	0.899857	1.77333
	chr9	214000000	122000000	244000000	0.89299	1.7598
	chr10	241000000	133000000	267000000	0.916043	1.80523
	chr11	237000000	135000000	269000000	0.893195	1.7602
	chr12	238000000	133000000	266000000	0.905993	1.78542
	chr13	177000000	97983125	196000000	0.914886	1.80295
	chr14	160000000	90568149	181000000	0.894662	1.76309
	chr15	148000000	84641325	169000000	0.887326	1.74863
	chr16	158000000	81805943	164000000	0.981322	1.93387
	chr17	147000000	82920204	166000000	0.901889	1.77733
	chr18	142000000	80089605	160000000	0.901908	1.77737
	chr19	102000000	58440758	117000000	0.888692	1.75133
	chr20	119000000	63944257	128000000	0.942477	1.85732
	chr21	81600879	40088619	80177238	1.0329	2.03551
	chr22	111000000	39159777	78319554	1.44338	2.84443
	chrX	150000000	155000000	155000000	0.985958	0.971503
	chrY	391000000	26415043	26415043	15.0339	14.8135
	chrY_r	497895	37240	37240	13.5688	13.3699
O	chr1	641000000	230000000	461000000	0.94296	2.7826
	chr2	650000000	241000000	481000000	0.916161	2.70352
	chr3	512000000	198000000	396000000	0.875498	2.58352
	chr4	533000000	190000000	380000000	0.951524	2.80787
	chr5	472000000	181000000	363000000	0.882405	2.60391
	chr6	445000000	170000000	340000000	0.887266	2.61825
	chr7	404000000	159000000	318000000	0.862085	2.54394
	chr8	370000000	145000000	290000000	0.865717	2.55466
	chr9	317000000	122000000	244000000	0.882088	2.60297
	chr10	346000000	133000000	267000000	0.881085	2.60001
	chr11	350000000	135000000	269000000	0.882679	2.60472
	chr12	343000000	133000000	266000000	0.873392	2.57731
	chr13	258000000	97983125	196000000	0.891467	2.63065
	chr14	233000000	90568149	181000000	0.873278	2.57697
	chr15	218000000	84641325	169000000	0.874343	2.58012
	chr16	224000000	81805943	164000000	0.927767	2.73777
	chr17	216000000	82920204	166000000	0.884553	2.61025
	chr18	203000000	80089605	160000000	0.858836	2.53436
	chr19	154000000	58440758	117000000	0.890659	2.62826
	chr20	173000000	63944257	128000000	0.918323	2.7099
	chr21	125000000	40088619	80177238	1.05878	3.12437
	chr22	215000000	39159777	78319554	1.86208	5.49485
	chrX	217000000	155000000	155000000	0.947784	1.39842
	chrY	779000000	26415043	26415043	19.9844	29.4861
	chrY_r	696368	37240	37240	12.6737	18.6995
Q	chr1	628000000	230000000	461000000	0.90598	2.72609
	chr2	572000000	241000000	481000000	0.790447	2.37846
	chr3	468000000	198000000	396000000	0.785255	2.36283
	chr4	509000000	190000000	380000000	0.891054	2.68118
	chr5	445000000	181000000	363000000	0.815162	2.45282
	chr6	411000000	170000000	340000000	0.803071	2.41644
	chr7	370000000	159000000	318000000	0.772785	2.32531
	chr8	338000000	145000000	290000000	0.77691	2.33772
	chr9	286000000	122000000	244000000	0.781376	2.35116
	chr10	318000000	133000000	267000000	0.793901	2.38885
	chr11	311000000	135000000	269000000	0.767749	2.31016
	chr12	317000000	133000000	266000000	0.79006	2.37729
	chr13	246000000	97983125	196000000	0.833494	2.50798
	chr14	209000000	90568149	181000000	0.765508	2.30341
	chr15	192000000	84641325	169000000	0.752978	2.26571
	chr16	200000000	81805943	164000000	0.813543	2.44795
	chr17	190000000	82920204	166000000	0.761817	2.29231
	chr18	183000000	80089605	160000000	0.760864	2.28944
	chr19	134000000	58440758	117000000	0.764832	2.30138
	chr20	157000000	63944257	128000000	0.813853	2.44889
	chr21	121000000	40088619	80177238	1.00276	3.0173
	chr22	214000000	39159777	78319554	1.81904	5.4735
	chrX	234000000	155000000	155000000	1.00531	1.51249
	chrY	1510000000	26415043	26415043	38.035	57.2237
	chrY_r	1622618	37240	37240	28.9611	43.5719

## Sheet: SupData3
Supplementary Data 3. Assembly metrics overview.
	ChGR38	Kuderna et al. 2019	This study
Haplogroup	R1b	A0	A0	A1a	E	H	H	H	J	O	Q
Cell line	-	HG02982	HG02982	HG02666	GM18874	GM21113	GM21113	GM21113	HG03998	HG00542	HG01974
Sequencing technology	-	CS	CS	CS	CS	CS	AS	MIX	CS	CS	CS
Number of reads ONT Y	-	-	77671	293103	791351	103535	69980*	231550	90663	681997	923220
Number of bases ONT Y (Gb)	-	-	0.951431	1.62187	2.30636	0.602031	0,60*	1.2876	0.450966	1.58973	2.98596
N50 read length (bases)	-	-	21963	21408	9789	17262	18924*	15741	15856	6676	14882
Mean read length (bases)	-	-	12249.5	5533.5	2914.5	5814.8	8602,5*	5560.8	4974.1	2331	3234.3
Flye used coverage	-	-	27	50	38	18	18	32	13	21	49
Assembly span without gaps	26415040	21464787	22078785	21656590	21807187	21794102	21955745	22007578	18946138	21132741	21839476
N50 contig (bases)	6909426	1463983	2668988	2637664	2441479	2666112	2612207	2640901	1396989	1458937	1492506
L50 contig (sequences)	2	4	3	3	3	3	3	3	5	4	3
Number of sequences	60	35	26	26	41	31	44	42	40	55	33
Legnth GRCh38 assembly - length this assembly (bases)	0	4950253	4336255	4758450	4607853	4620938	4459295	4407462	7468902	5282299	4575564
Oneliner assembly span (bases)**		-	21483326	20047005	19647028	19365450	19746510	20898827	18621146	19127894	21334752
CS = Chromosome sorting
AS = Adaptive sampling stop_recieving reads
* downsampled bases used (87.8% of bases). We initially had 128,015 reads and 685,570,312 bp which account for 11.7% of the stop_receiving reads mapping to the Y chromosome which had a read length N50 = 14,002 and mean read length 5,355.4 bp.
** assemblies used for creating the dot-plots

## Sheet: SupData4
Supplementary Data 4. Percentage of sequence aligning between T2T Y chr assembly, GRCh38 Y chr and Y chr of the present study. Repetitive content of each assembly.
Haplogroup	J1	R1b	A0	A1a	E1b	H1	J2	O3	Q1a
Assembly	T2T	GRCh38	HG02982	HG02666	GM18874	GM21113	HG03998	HG00542	HG01974
Assembly span without gaps	62460029	26415040	22078785	21656590	21807187	21794102	18946138	21132741	21839476
Bases aligning to T2T	62460029	26094565	21431855	19899025	19547807	20769963	18522193	18988140	21202657
% assembly aligned to T2T	1	0.987868	0.970699	0.918844	0.896393	0.953008	0.977624	0.898518	0.970841
T2T bases covered	62460029	47654181	53677623	57929582	58408757	59841124	58392465	59317533	60284782
% T2T bases covered	1	0.762955	0.859392	0.927466	0.935138	0.958071	0.934877	0.949688	0.965174
Bases masked as repeats	51692437	17805569	15124149	14834530	14862908	14993695	13012562	14449787	14858284
% of repeat content	0.827608	67,41%*	0.685008	0.684989	0.68156	0.68797	0.686819	0.683763	0.680341
% of repeat content T2T paper	0.8486	30,58%**	-	-	-	-	-	-	-
Assembly span with gaps GRCh38		57227415
* If we don't consider gaps as GRCh38 sequence, we get a total 67,41% repeat content, which is calculated as the 'Bases masked as repeats' divided by 'Assembly span without gaps'. However, if we consider the gaps as repetitive content we get 84,96% repeat content. This is calculated as [(Assembly span with gaps - Assembly span without gaps)+Bases masked as repeats]/(Assembly span with gaps), wher…
**Calculated as 'Bases masked as repeats' divided by 'Assembly span with gaps', which is 57227415.
		0

## Sheet: SupData5
Supplementary Data 5. Sniffles v2 structural variants detected using ONT data for each Y chromosome haplogroup data mapped to the GRCh38 reference chromosome Y assembly.
Haplogroup	A0	A1a	E	H	J	O	Q	SURVIVOR
Cell line	HG02982	HG02666	GM18874	GM21113	HG03998	HG00542	HG01974	ALL
Sequencing depth	67.7077	61.3996	87.3124	48.745	17.0723	60.1828	113.04	-
Number of events (not only indels, chrY and chrY_random)	456	536	233	353	103	231	414	801
Number of events (not only indels, chrY only)	453	529	228	349	99	227	409	789
Sum of bases affected	42039	52879	126483	132227	102827	118273	146510	176914
Insertions: sum of bases affected	23276	34091	14413	23911	2741	12093	29289	38442
Number of insertions	168	255	129	186	45	113	206	320
[10-50] bp	126	190	87	131	35	82	155	236
(50-500] bp	35	50	35	44	10	27	38	70
(500-10,000] bp	7	15	7	11	0	4	13	14
> 50 bp	42	65	42	55	10	31	51	84
> 500 bp	7	15	7	11	0	4	13	14
> 1,000 bp	5	9	3	6	0	2	9	7
> 5,000 bp	1	0	0	0	0	0	0	1
Deletions: sum of bases affected	18763	18788	13775	10021	1791	7885	18926	40177
Number of deletions	288	281	103	165	57	117	207	481
[10-50] bp	262	236	64	134	46	96	160	371
(50-500] bp	18	34	29	25	11	17	34	94
(500-10,000] bp	8	11	10	6	0	4	13	16
> 50 bp	26	45	39	31	11	21	47	110
> 500 bp	8	11	10	6	0	4	13	16
> 1,000 bp	1	0	1	0	0	0	2	2
> 5,000 bp	1	0	0	0	0	0	0	1

## Sheet: SupData6
Supplementary Data 6. Table with amount of indels harboring repetitive elements (REs) and proportion of indels with high content of REs. The table also reports how many variants contain different types of REs.
		SURVIVOR			A0			A1a			E			H			J			O			Q
Cell line		ALL			HG02982			HG02666			GM18874			GM21113			HG03998			HG00542			HG01974
SV type		Insertions	Deletions	All	Insertions	Deletions	All	Insertions	Deletions	All	Insertions	Deletions	All	Insertions	Deletions	All	Insertions	Deletions	All	Insertions	Deletions	All	Insertions	Deletions	All
chrY	Variant count	317	472	789	186	298	484	206	273	479	101	148	249	171	228	399	150	212	362	164	218	382	151	201	352
	# of Variants with repetitive elements (VREs)	116	153	269	79	85	164	82	91	173	59	56	115	75	83	158	68	78	146	69	70	139	66	66	132
	% of variants with REs	0.365931	0.324153	0.340938	0.424731	0.285235	0.338843	0.398058	0.333333	0.361169	0.584158	0.378378	0.461847	0.438596	0.364035	0.39599	0.453333	0.367925	0.403315	0.420732	0.321101	0.363874	0.437086	0.328358	0.375
	# of Variants for which more than 80% of the indel is repetitive	110	145	255	77	78	155	77	85	162	57	51	108	69	75	144	64	74	138	64	65	129	62	60	122
	% of VRE for which more than 80% is repetitive	0.948276	0.947712	0.947955	0.974684	0.917647	0.945122	0.939024	0.934066	0.936416	0.966102	0.910714	0.93913	0.92	0.903614	0.911392	0.941176	0.948718	0.945205	0.927536	0.928571	0.928058	0.939394	0.909091	0.924242
	# of Variants containing simple repeats	77	89	166	56	54	110	59	56	115	42	31	73	50	48	98	46	50	96	46	45	91	49	36	85
	# of Variants containing LTR-like elements	9	47	56	7	24	31	6	24	30	3	20	23	3	24	27	4	19	23	5	22	27	3	24	27
	# of Variants containing LINE L1-like elements	6	3	9	5	2	7	3	1	4	2	1	3	4	2	6	2	1	3	3	1	4	3	1	4
	# of Variants containing SINE-like elements	17	5	22	10	4	14	15	3	18	8	2	10	13	4	17	12	2	14	11	2	13	11	2	13
	# of Variants containing ALU-like elements	16	5	21	9	4	13	14	3	17	8	2	10	12	4	16	12	2	14	10	2	12	10	2	12
	# of Variants containing Satellite-like elements	24	17	41	14	4	18	16	11	27	15	10	25	18	8	26	20	8	28	17	5	22	16	6	22
	# of Variants containing low complexity repeats	3	3	6	2	2	4	2	3	5	1	0	1	3	1	4	1	2	3	2	1	3	2	1	3
	# of Variants containing SVA retrotransposon	1	0	1	1	0	1	1	0	1	1	0	1	1	0	1	1	0	1	1	0	1	1	0	1
chrY_random	Variant count	3	9	12	3	4	7	3	5	8	3	4	7	3	1	4	3	4	7	3	3	6	3	2	5
	# of Variants with repetitive elements (VREs)	3	9	12	3	4	7	3	5	8	3	4	7	3	1	4	3	4	7	3	3	6	3	2	5
	% of variants with REs	1	1	1	1	1	1	1	1	1	1	1	1	1	1	1	1	1	1	1	1	1	1	1	1
	# of Variants for which more than 80% of the indel is repetitive	3	9	12	3	4	7	3	5	8	3	4	7	3	1	4	3	4	7	3	3	6	3	2	5
	% of VRE for which more than 80% is repetitive	1	1	1	1	1	1	1	1	1	1	1	1	1	1	1	1	1	1	1	1	1	1	1	1
	# of Variants containing simple repeats	0	0	0	0	0	0	0	0	0	0	0	0	0	0	0	0	0	0	0	0	0	0	0	0
	# of Variants containing LTR-like elements	3	9	12	0	4	4	0	5	5	0	4	4	0	1	1	0	4	4	0	3	3	0	2	2
	# of Variants containing LINE L1-like elements	0	0	0	0	0	0	0	0	0	0	0	0	0	0	0	0	0	0	0	0	0	0	0	0
	# of Variants containing SINE-like elements	0	0	0	0	0	0	0	0	0	0	0	0	0	0	0	0	0	0	0	0	0	0	0	0
	# of Variants containing ALU-like elements	0	0	0	0	0	0	0	0	0	0	0	0	0	0	0	0	0	0	0	0	0	0	0	0
	# of Variants containing Satellite-like elements	0	0	0	0	0	0	0	0	0	0	0	0	0	0	0	0	0	0	0	0	0	0	0	0
	# of Variants containing low complexity repeats	0	0	0	0	0	0	0	0	0	0	0	0	0	0	0	0	0	0	0	0	0	0	0	0
	# of Variants containing SVA retrotransposon	0	0	0	0	0	0	0	0	0	0	0	0	0	0	0	0	0	0	0	0	0	0	0	0

## Sheet: SupData7
Supplementary Data 7. Assemblytics results looking for structral variants using assemblies of each Y chromosome cell line.
Haplogroup	A0	A1a	E	H	J	O	Q
Cell line	HG02982	HG02666	GM18874	GM21113	HG03998	HG00542	HG01974
Sequencing depth	67.7077	61.3996	87.3124	48.745	17.0723	60.1828	113.04
Number of variants	1019	881	557	918	682	673	627
Number of SV (length > 50bp)	258	246	202	249	205	208	203
Number of insertions	406	351	194	399	272	279	252
[10-50] bp	363	314	166	350	241	249	226
(50-500] bp	38	32	22	41	26	26	19
(500-10,000] bp	4	4	6	8	5	4	7
>50 bp	43	37	28	49	31	30	26
>500 bp	5	5	6	8	5	4	7
>10,000 bp	1	1	0	0	0	0	0
Number of deletions	424	341	206	336	250	235	210
[10-50] bp	394	316	184	305	226	212	189
(50-500] bp	26	21	19	27	18	22	18
>50	30	25	22	31	24	23	21
>500 bp	4	4	3	4	6	1	3
Number of tandem expansions	87	82	75	89	78	84	72
[10-50] bp	0	2	0	4	3	2	3
(50-500] bp	52	44	41	47	45	50	40
(500-10,000] bp	32	33	30	29	30	31	27
(10,000-50,000] bp	2	1	2	9	0	0	2
>50 bp	87	80	75	85	75	82	69
>500 bp	35	36	34	38	30	32	29
>10,000 bp	3	3	4	9	0	1	2
>50,000 bp	1	2	2	0	0	1	0
Number of tandem contractions	51	59	42	46	45	49	48
[10-50] bp	2	1	4	6	3	2	4
(50-500] bp	32	40	25	25	31	29	31
(500-10000] bp	15	16	13	14	11	16	13
(10000-50000] bp	1	1	0	1	0	2	0
>50 bp	49	58	38	40	42	47	44
>500 bp	17	18	13	15	11	18	13
>10,000 bp	2	2	0	1	0	2	0
>50,000 bp	1	1	0	0	0	0	0
Number of repeat expansions	29	24	17	18	18	11	22
[10-50] bp	1	0	0	2	2	0	0
(50-500] bp	13	13	12	12	8	6	14
(500-10,000] bp	13	9	4	4	7	5	8
(10,000-50,000] bp	1	2	1	0	0	0	0
>50 bp	28	24	17	16	16	11	22
>500 bp	15	11	5	4	8	5	8
>10,000 bp	2	2	1	0	1	0	0
>50,000 bp	1	0	0	0	1	0	0
Number of repeat contractions	22	24	23	30	19	15	23
[10-50] bp	1	2	1	2	2	0	2
(50-500] bp	6	10	8	9	9	6	9
(500-10,000] bp	11	9	9	11	7	6	7
(10,000-50,000] bp	3	2	3	7	0	1	4
>50 bp	21	22	22	28	17	15	21
>500 bp	15	12	14	19	8	9	12
>10,000 bp	4	3	5	8	1	3	5
>50,000 bp	1	1	2	1	1	2	1
Number of total events	1019	881	557	918	682	673	627
[10-50] bp	761	635	355	669	477	465	424
(50-500] bp	167	160	127	161	137	139	131
(500-10,000] bp	79	75	65	70	66	63	65
(10,000-50,000] bp	8	7	6	17	0	3	6
> 50 bp	258	246	202	249	205	208	203
>500 bp	91	86	75	88	68	69	72
>10,000 bp	12	11	10	18	2	6	7
>50,000 bp	4	4	4	1	2	3	1
Bases affected by all variants (Kbp)	650.49	621.11	582.44	570.72	288.64	493.47	398.32
Bases affected by structural variants (>50bp) (Kbp)	637.34	609.9	575.61	558.3	280.09	484.91	390.68
SUM variants length	650489	621106	582440	570717	288643	493466	398323

## Sheet: SupData8.Fig1c
Chromosome	Label	Enrichment_factor	SD
chr1 - 22	Chromosome sorting	0.940169	0.122779
chr1 - 22	Adaptive sampling	0.97019	0.0737231
chrX	Chromosome sorting	0.978144	NA
chrX	Adaptive sampling	1.20237	NA
chrY	Chromosome sorting	18.3143	NA
chrY	Adaptive sampling	7.03441	NA

## Sheet: SupData8.Fig1d.Alignments
queryID	queryLen	queryStart	queryEnd	strand	refID	refLen	refStart	refEnd	numResidueMatches	lenAln	mapQ	percentID	refStart2	refEnd2	queryStart2	queryEnd2	percentIDmean	Haplogroup	Colour
HG02982	21483326	17776953	17797059	+	chrY	57227415	20283532	20303614	18012	20140	0	0.89434	20283532	20303614	118265217	118285323	0.960583	A0	#934D3B
HG02982	21483326	17617915	17638003	+	chrY	57227415	20285527	20305627	17868	20201	0	0.884511	20285527	20305627	118106179	118126267	0.960583	A0	#934D3B
HG02982	21483326	5860406	6189340	+	chrY	57227415	6362051	6691110	328258	329154	0	0.997278	6362051	6691110	106348670	106677604	0.960583	A0	#934D3B
HG02982	21483326	16358322	16174722	-	chrY	57227415	18680030	18863649	183482	183674	0	0.998955	18680030	18863649	116846586	116662986	0.960583	A0	#934D3B
HG02982	21483326	8682835	8662830	-	chrY	57227415	9462674	9482684	19389	20083	0	0.965443	9462674	9482684	109171099	109151094	0.960583	A0	#934D3B
HG02982	21483326	18984897	19027335	+	chrY	57227415	21516307	21558753	42381	42450	0	0.998375	21516307	21558753	119473161	119515599	0.960583	A0	#934D3B
HG02982	21483326	6012319	5978149	-	chrY	57227415	9648013	9682204	33949	34213	0	0.992284	9648013	9682204	106500583	106466413	0.960583	A0	#934D3B
HG02982	21483326	20825933	20899925	+	chrY	57227415	56677997	56752329	73221	74490	0	0.982964	56677997	56752329	121314197	121388189	0.960583	A0	#934D3B
HG02982	21483326	6173557	6648728	+	chrY	57227415	6691106	7166264	474626	475271	0	0.998643	6691106	7166264	106661821	107136992	0.960583	A0	#934D3B
HG02982	21483326	16165196	16132158	-	chrY	57227415	25645002	25677878	31777	33178	0	0.957773	25645002	25677878	116653460	116620422	0.960583	A0	#934D3B
HG02982	21483326	398130	444905	+	chrY	57227415	724621	771457	46524	46920	0	0.99156	724621	771457	100886394	100933169	0.960583	A0	#934D3B
HG02982	21483326	9034874	9010253	-	chrY	57227415	10502425	10527046	22480	24733	0	0.908907	10502425	10527046	109523138	109498517	0.960583	A0	#934D3B
HG02982	21483326	18497660	18519655	+	chrY	57227415	21047764	21069745	21395	22028	0	0.971264	21047764	21069745	118985924	119007919	0.960583	A0	#934D3B
HG02982	21483326	20382129	20691131	+	chrY	57227415	26332459	26641505	308273	309211	0	0.996966	26332459	26641505	120870393	121179395	0.960583	A0	#934D3B
HG02982	21483326	7240397	8133522	+	chrY	57227415	7720500	8613457	892268	893300	0	0.998845	7720500	8613457	107728661	108621786	0.960583	A0	#934D3B
HG02982	21483326	17628345	17648397	+	chrY	57227415	20301071	20321160	17776	20173	0	0.881178	20301071	20321160	118116609	118136661	0.960583	A0	#934D3B
HG02982	21483326	19396191	19464965	+	chrY	57227415	24055785	24124586	68735	68813	0	0.998866	24055785	24124586	119884455	119953229	0.960583	A0	#934D3B
HG02982	21483326	684979	721239	+	chrY	57227415	1012417	1048691	35931	36355	0	0.988337	1012417	1048691	101173243	101209503	0.960583	A0	#934D3B
HG02982	21483326	17623740	17643790	+	chrY	57227415	20273010	20293094	17808	20167	0	0.883027	20273010	20293094	118112004	118132054	0.960583	A0	#934D3B
HG02982	21483326	1192961	1244691	+	chrY	57227415	1514300	1565964	51205	51879	0	0.987008	1514300	1565964	101681225	101732955	0.960583	A0	#934D3B
HG02982	21483326	5977017	5757517	-	chrY	57227415	9686020	9905513	219209	219612	0	0.998165	9686020	9905513	106465281	106245781	0.960583	A0	#934D3B
HG02982	21483326	19295970	19396166	+	chrY	57227415	22622007	22722153	100023	100257	0	0.997666	22622007	22722153	119784234	119884430	0.960583	A0	#934D3B
HG02982	21483326	17546963	17567057	+	chrY	57227415	20107822	20127900	17638	20205	0	0.872952	20107822	20127900	118035227	118055321	0.960583	A0	#934D3B
HG02982	21483326	19295833	19167559	-	chrY	57227415	21964797	22093089	128024	128359	0	0.99739	21964797	22093089	119784097	119655823	0.960583	A0	#934D3B
HG02982	21483326	20186912	20122468	-	chrY	57227415	23176942	23241395	63921	64503	0	0.990977	23176942	23241395	120675176	120610732	0.960583	A0	#934D3B
HG02982	21483326	1009059	1044039	+	chrY	57227415	1325377	1360393	34649	35096	0	0.987264	1325377	1360393	101497323	101532303	0.960583	A0	#934D3B
HG02982	21483326	1	20995	+	chrY	57227415	342687	363719	20779	21056	0	0.986845	342687	363719	100488265	100509259	0.960583	A0	#934D3B
HG02982	21483326	11991758	12433925	+	chrY	57227415	13577522	14019657	441489	442342	0	0.998072	13577522	14019657	112480022	112922189	0.960583	A0	#934D3B
HG02982	21483326	1715514	1741360	+	chrY	57227415	2227713	2253532	25627	25906	0	0.98923	2227713	2253532	102203778	102229624	0.960583	A0	#934D3B
HG02982	21483326	17695891	17715907	+	chrY	57227415	20125963	20146059	17651	20153	0	0.87585	20125963	20146059	118184155	118204171	0.960583	A0	#934D3B
HG02982	21483326	32833	55720	+	chrY	57227415	377104	399939	22641	22936	0	0.987138	377104	399939	100521097	100543984	0.960583	A0	#934D3B
HG02982	21483326	17625610	17645620	+	chrY	57227415	20096386	20116527	17665	20192	0	0.874851	20096386	20116527	118113874	118133884	0.960583	A0	#934D3B
HG02982	21483326	20198254	20168920	-	chrY	57227415	23154680	23184076	29278	29418	0	0.995241	23154680	23184076	120686518	120657184	0.960583	A0	#934D3B
HG02982	21483326	17693932	17713922	+	chrY	57227415	20172713	20192801	17584	20141	0	0.873045	20172713	20192801	118182196	118202186	0.960583	A0	#934D3B
HG02982	21483326	20122468	20153501	+	chrY	57227415	24791552	24822587	30960	31042	0	0.997358	24791552	24822587	120610732	120641765	0.960583	A0	#934D3B
HG02982	21483326	19335490	19295970	-	chrY	57227415	21924887	21964379	39432	39526	0	0.997622	21924887	21964379	119823754	119784234	0.960583	A0	#934D3B
HG02982	21483326	17546348	17566442	+	chrY	57227415	20273048	20293068	17638	20165	0	0.874684	20273048	20293068	118034612	118054706	0.960583	A0	#934D3B
HG02982	21483326	17706382	17726441	+	chrY	57227415	20150951	20171043	17679	20182	0	0.875979	20150951	20171043	118194646	118214705	0.960583	A0	#934D3B
HG02982	21483326	9060109	9039627	-	chrY	57227415	10511985	10532493	19043	20584	0	0.925136	10511985	10532493	109548373	109527891	0.960583	A0	#934D3B
HG02982	21483326	9034163	9010509	-	chrY	57227415	10434887	10458533	23375	23670	0	0.987537	10434887	10458533	109522427	109498773	0.960583	A0	#934D3B
HG02982	21483326	1653876	1701622	+	chrY	57227415	2166311	2213957	47250	47914	0	0.986142	2166311	2213957	102142140	102189886	0.960583	A0	#934D3B
HG02982	21483326	17817398	17837456	+	chrY	57227415	20169401	20189506	17637	20167	0	0.874548	20169401	20189506	118305662	118325720	0.960583	A0	#934D3B
HG02982	21483326	19020447	18998711	-	chrY	57227415	22166007	22187748	21507	21760	0	0.988373	22166007	22187748	119508711	119486975	0.960583	A0	#934D3B
HG02982	21483326	16174697	15851117	-	chrY	57227415	18040936	18364586	323309	323759	0	0.99861	18040936	18364586	116662961	116339381	0.960583	A0	#934D3B
HG02982	21483326	986953	1008432	+	chrY	57227415	1304126	1325507	21054	21547	0	0.97712	1304126	1325507	101475217	101496696	0.960583	A0	#934D3B
HG02982	21483326	17546349	17566442	+	chrY	57227415	20301130	20321137	17552	20167	0	0.870333	20301130	20321137	118034613	118054706	0.960583	A0	#934D3B
HG02982	21483326	17737549	17757580	+	chrY	57227415	20309936	20329977	17940	20068	0	0.893961	20309936	20329977	118225813	118245844	0.960583	A0	#934D3B
HG02982	21483326	9057905	9032126	-	chrY	57227415	10434378	10460071	25052	25819	0	0.970293	10434378	10460071	109546169	109520390	0.960583	A0	#934D3B
HG02982	21483326	12473105	12398149	-	chrY	57227415	13983919	14058793	74419	75104	0	0.990879	13983919	14058793	112961369	112886413	0.960583	A0	#934D3B
HG02982	21483326	454387	485392	+	chrY	57227415	779024	809893	30629	31099	0	0.984887	779024	809893	100942651	100973656	0.960583	A0	#934D3B
HG02982	21483326	14316958	14358069	+	chrY	57227415	15897106	15938193	41057	41122	0	0.998419	15897106	15938193	114805222	114846333	0.960583	A0	#934D3B
HG02982	21483326	2148284	2172597	+	chrY	57227415	2659443	2683804	24171	24383	0	0.991305	2659443	2683804	102636548	102660861	0.960583	A0	#934D3B
HG02982	21483326	17724828	17744920	+	chrY	57227415	20303351	20323435	17883	20141	0	0.88789	20303351	20323435	118213092	118233184	0.960583	A0	#934D3B
HG02982	21483326	17650522	17670735	+	chrY	57227415	20170898	20191238	17936	20373	0	0.880381	20170898	20191238	118138786	118158999	0.960583	A0	#934D3B
HG02982	21483326	5731562	5757492	+	chrY	57227415	9481060	9507042	25560	26018	0	0.982397	9481060	9507042	106219826	106245756	0.960583	A0	#934D3B
HG02982	21483326	17545989	17566075	+	chrY	57227415	20096075	20116176	17571	20229	0	0.868604	20096075	20116176	118034253	118054339	0.960583	A0	#934D3B
HG02982	21483326	1169685	1193089	+	chrY	57227415	1491550	1514922	23078	23505	0	0.981834	1491550	1514922	101657949	101681353	0.960583	A0	#934D3B
HG02982	21483326	17682679	17702703	+	chrY	57227415	20156809	20176897	17726	20146	0	0.879877	20156809	20176897	118170943	118190967	0.960583	A0	#934D3B
HG02982	21483326	2262534	2381350	+	chrY	57227415	2773187	2891980	118551	118878	0	0.997249	2773187	2891980	102750798	102869614	0.960583	A0	#934D3B
HG02982	21483326	17579546	17599669	+	chrY	57227415	20268179	20288196	17704	20185	0	0.877087	20268179	20288196	118067810	118087933	0.960583	A0	#934D3B
HG02982	21483326	1599316	1622501	+	chrY	57227415	1926158	1949345	22948	23296	0	0.985062	1926158	1949345	102087580	102110765	0.960583	A0	#934D3B
HG02982	21483326	8626633	8662805	+	chrY	57227415	9592264	9628420	36151	36175	0	0.999337	9592264	9628420	109114897	109151069	0.960583	A0	#934D3B
HG02982	21483326	17570151	17590257	+	chrY	57227415	20100926	20121044	17564	20246	0	0.867529	20100926	20121044	118058415	118078521	0.960583	A0	#934D3B
HG02982	21483326	9057902	9014000	-	chrY	57227415	10324742	10368560	42897	43975	0	0.975486	10324742	10368560	109546166	109502264	0.960583	A0	#934D3B
HG02982	21483326	12843149	12887234	+	chrY	57227415	14428745	14472830	44059	44089	0	0.99932	14428745	14472830	113331413	113375498	0.960583	A0	#934D3B
HG02982	21483326	9045828	9019787	-	chrY	57227415	10434887	10460828	25222	26080	0	0.967101	10434887	10460828	109534092	109508051	0.960583	A0	#934D3B
HG02982	21483326	5757517	5850406	+	chrY	57227415	6269218	6362053	92680	92951	0	0.997084	6269218	6362053	106245781	106338670	0.960583	A0	#934D3B
HG02982	21483326	17664636	17684814	+	chrY	57227415	20172581	20192859	17881	20327	0	0.879667	20172581	20192859	118152900	118173078	0.960583	A0	#934D3B
HG02982	21483326	19073854	19167534	+	chrY	57227415	21553508	21647230	93619	93747	0	0.998635	21553508	21647230	119562118	119655798	0.960583	A0	#934D3B
HG02982	21483326	5731562	5751994	+	chrY	57227415	9521672	9542218	19841	20596	0	0.963342	9521672	9542218	106219826	106240258	0.960583	A0	#934D3B
HG02982	21483326	9060117	9009993	-	chrY	57227415	10380221	10430271	49636	50192	0	0.988923	10380221	10430271	109548381	109498257	0.960583	A0	#934D3B
HG02982	21483326	240949	269343	+	chrY	57227415	570574	598807	27842	28569	0	0.974553	570574	598807	100729213	100757607	0.960583	A0	#934D3B
HG02982	21483326	2121122	2148665	+	chrY	57227415	2632002	2659585	27394	27620	0	0.991818	2632002	2659585	102609386	102636929	0.960583	A0	#934D3B
HG02982	21483326	19211378	19167559	-	chrY	57227415	23658960	23702776	43806	43819	0	0.999703	23658960	23702776	119699642	119655823	0.960583	A0	#934D3B
HG02982	21483326	19396191	19424982	+	chrY	57227415	17886714	17915660	27920	29009	0	0.96246	17886714	17915660	119884455	119913246	0.960583	A0	#934D3B
HG02982	21483326	361458	394807	+	chrY	57227415	692115	725475	33059	33457	0	0.988104	692115	725475	100849722	100883071	0.960583	A0	#934D3B
HG02982	21483326	8133283	8567172	+	chrY	57227415	8612993	9046914	433521	434075	0	0.998724	8612993	9046914	108621547	109055436	0.960583	A0	#934D3B
HG02982	21483326	20829463	20903483	+	chrY	57227415	56678015	56752329	73286	74463	0	0.984193	56678015	56752329	121317727	121391747	0.960583	A0	#934D3B
HG02982	21483326	3525696	4599384	+	chrY	57227415	4035188	5108767	1071175	1073983	0	0.997385	4035188	5108767	104013960	105087648	0.960583	A0	#934D3B
HG02982	21483326	9209154	9244808	+	chrY	57227415	10817292	10852900	35519	35729	0	0.994122	10817292	10852900	109697418	109733072	0.960583	A0	#934D3B
HG02982	21483326	20114261	20033097	-	chrY	57227415	23278087	23359298	81101	81233	0	0.998375	23278087	23359298	120602525	120521361	0.960583	A0	#934D3B
HG02982	21483326	19027335	18984897	-	chrY	57227415	21870648	21913095	42375	42451	0	0.99821	21870648	21913095	119515599	119473161	0.960583	A0	#934D3B
HG02982	21483326	17536756	17556839	+	chrY	57227415	20173488	20193589	17748	20184	0	0.87931	20173488	20193589	118025020	118045103	0.960583	A0	#934D3B
HG02982	21483326	1741129	1765444	+	chrY	57227415	2253107	2277330	24092	24325	0	0.990421	2253107	2277330	102229393	102253708	0.960583	A0	#934D3B
HG02982	21483326	17796453	17816512	+	chrY	57227415	20169583	20189684	17715	20176	0	0.878023	20169583	20189684	118284717	118304776	0.960583	A0	#934D3B
HG02982	21483326	6648852	6925930	+	chrY	57227415	7166264	7443328	276759	277150	0	0.998589	7166264	7443328	107137116	107414194	0.960583	A0	#934D3B
HG02982	21483326	9055597	9009965	-	chrY	57227415	10361604	10407154	43553	45751	0	0.951957	10361604	10407154	109543861	109498229	0.960583	A0	#934D3B
HG02982	21483326	17816918	17839960	+	chrY	57227415	20309452	20332485	20666	23062	0	0.896106	20309452	20332485	118305182	118328224	0.960583	A0	#934D3B
HG02982	21483326	9367362	9399101	+	chrY	57227415	10970620	11002276	31487	31854	0	0.988479	10970620	11002276	109855626	109887365	0.960583	A0	#934D3B
HG02982	21483326	19211262	19295833	+	chrY	57227415	26011416	26096008	84502	84609	0	0.998735	26011416	26096008	119699526	119784097	0.960583	A0	#934D3B
HG02982	21483326	877139	920405	+	chrY	57227415	1198119	1241288	42832	43374	0	0.987504	1198119	1241288	101365403	101408669	0.960583	A0	#934D3B
HG02982	21483326	19478829	19455066	-	chrY	57227415	24114662	24138459	23745	23800	0	0.997689	24114662	24138459	119967093	119943330	0.960583	A0	#934D3B
HG02982	21483326	17611379	17631460	+	chrY	57227415	20309958	20330034	17743	20203	0	0.878236	20309958	20330034	118099643	118119724	0.960583	A0	#934D3B
HG02982	21483326	514067	539278	+	chrY	57227415	839726	864965	25068	25276	0	0.991771	839726	864965	101002331	101027542	0.960583	A0	#934D3B
HG02982	21483326	20225981	20201463	-	chrY	57227415	23140386	23164907	23419	24623	0	0.951103	23140386	23164907	120714245	120689727	0.960583	A0	#934D3B
HG02982	21483326	12437339	12836157	+	chrY	57227415	14023071	14421963	398391	399050	0	0.998349	14023071	14421963	112925603	113324421	0.960583	A0	#934D3B
HG02982	21483326	7090387	7128255	+	chrY	57227415	23474026	23511908	37809	37902	0	0.997546	23474026	23511908	107578651	107616519	0.960583	A0	#934D3B
HG02982	21483326	14358147	14689494	+	chrY	57227415	15938171	16269535	331070	331478	0	0.998769	15938171	16269535	114846411	115177758	0.960583	A0	#934D3B
HG02982	21483326	19396166	19295994	-	chrY	57227415	23474036	23574168	99999	100231	0	0.997685	23474036	23574168	119884430	119784258	0.960583	A0	#934D3B
HG02982	21483326	7128280	7156955	+	chrY	57227415	23476773	23505495	28204	28817	0	0.978728	23476773	23505495	107616544	107645219	0.960583	A0	#934D3B
HG02982	21483326	19396166	19364656	-	chrY	57227415	7608963	7640379	31175	31560	0	0.987801	7608963	7640379	119884430	119852920	0.960583	A0	#934D3B
HG02982	21483326	9054234	9010509	-	chrY	57227415	10322627	10366263	42800	43778	0	0.97766	10322627	10366263	109542498	109498773	0.960583	A0	#934D3B
HG02982	21483326	9475011	9935985	+	chrY	57227415	11079432	11540355	457881	461583	0	0.99198	11079432	11540355	109963275	110424249	0.960583	A0	#934D3B
HG02982	21483326	7128280	7237070	+	chrY	57227415	7611700	7720499	108405	108892	0	0.995528	7611700	7720499	107616544	107725334	0.960583	A0	#934D3B
HG02982	21483326	17606067	17626148	+	chrY	57227415	20167496	20187602	17780	20196	0	0.880372	20167496	20187602	118094331	118114412	0.960583	A0	#934D3B
HG02982	21483326	8682835	8662830	-	chrY	57227415	9353510	9373486	19345	20097	0	0.962581	9353510	9373486	109171099	109151094	0.960583	A0	#934D3B
HG02982	21483326	5733412	5757492	+	chrY	57227415	9373771	9397913	23812	24152	0	0.985922	9373771	9397913	106221676	106245756	0.960583	A0	#934D3B
HG02982	21483326	10792874	10934584	+	chrY	57227415	12372477	12514204	141505	141769	0	0.998138	12372477	12514204	111281138	111422848	0.960583	A0	#934D3B
HG02982	21483326	2882026	3524144	+	chrY	57227415	3392317	4034414	640797	642364	0	0.997561	3392317	4034414	103370290	104012408	0.960583	A0	#934D3B
HG02982	21483326	9060117	9025576	-	chrY	57227415	10334081	10368560	33557	34633	0	0.968931	10334081	10368560	109548381	109513840	0.960583	A0	#934D3B
HG02982	21483326	15380991	16174697	+	chrY	57227415	17071221	17865071	793028	794112	0	0.998635	17071221	17865071	115869255	116662961	0.960583	A0	#934D3B
HG02982	21483326	1694268	1716021	+	chrY	57227415	2206673	2228476	21509	21902	0	0.982056	2206673	2228476	102182532	102204285	0.960583	A0	#934D3B
HG02982	21483326	8682835	8662830	-	chrY	57227415	9373790	9393826	19408	20087	0	0.966197	9373790	9393826	109171099	109151094	0.960583	A0	#934D3B
HG02982	21483326	5731562	5757492	+	chrY	57227415	9460749	9486759	25588	26034	0	0.982869	9460749	9486759	106219826	106245756	0.960583	A0	#934D3B
HG02982	21483326	17730689	17750759	+	chrY	57227415	20153928	20174026	17767	20196	0	0.879729	20153928	20174026	118218953	118239023	0.960583	A0	#934D3B
HG02982	21483326	8675847	8987965	+	chrY	57227415	9905456	10217220	309726	312302	0	0.991752	9905456	10217220	109164111	109476229	0.960583	A0	#934D3B
HG02982	21483326	17716951	17737024	+	chrY	57227415	20153928	20174026	17748	20194	0	0.878875	20153928	20174026	118205215	118225288	0.960583	A0	#934D3B
HG02982	21483326	1436805	1464382	+	chrY	57227415	1764509	1792229	27382	27772	0	0.985957	1764509	1792229	101925069	101952646	0.960583	A0	#934D3B
HG02982	21483326	17725453	17745561	+	chrY	57227415	20185588	20205745	17886	20198	0	0.885533	20185588	20205745	118213717	118233825	0.960583	A0	#934D3B
HG02982	21483326	10093580	10386412	+	chrY	57227415	11674123	11966756	291363	293311	0	0.993359	11674123	11966756	110581844	110874676	0.960583	A0	#934D3B
HG02982	21483326	9032176	9009965	-	chrY	57227415	10488962	10511158	20265	22301	0	0.908704	10488962	10511158	109520440	109498229	0.960583	A0	#934D3B
HG02982	21483326	9037965	9011329	-	chrY	57227415	10488964	10515589	24122	26739	0	0.902128	10488964	10515589	109526229	109499593	0.960583	A0	#934D3B
HG02982	21483326	17696365	17718668	+	chrY	57227415	20257802	20280100	19782	22401	0	0.883086	20257802	20280100	118184629	118206932	0.960583	A0	#934D3B
HG02982	21483326	17739569	17760021	+	chrY	57227415	20274278	20294723	18338	20505	0	0.894318	20274278	20294723	118227833	118248285	0.960583	A0	#934D3B
HG02982	21483326	19421520	19396191	-	chrY	57227415	17993922	18019288	24565	25430	0	0.965985	17993922	18019288	119909784	119884455	0.960583	A0	#934D3B
HG02982	21483326	2172754	2262849	+	chrY	57227415	2683803	2773900	89753	90185	0	0.99521	2683803	2773900	102661018	102751113	0.960583	A0	#934D3B
HG02982	21483326	17701310	17721375	+	chrY	57227415	20308142	20328244	17805	20156	0	0.88336	20308142	20328244	118189574	118209639	0.960583	A0	#934D3B
HG02982	21483326	20825087	20892825	+	chrY	57227415	56684214	56752329	67001	68267	0	0.981455	56684214	56752329	121313351	121381089	0.960583	A0	#934D3B
HG02982	21483326	9050440	9009965	-	chrY	57227415	10320636	10361009	39322	40542	0	0.969908	10320636	10361009	109538704	109498229	0.960583	A0	#934D3B
HG02982	21483326	14735748	14579543	-	chrY	57227415	16269537	16425791	156057	156311	0	0.998375	16269537	16425791	115224012	115067807	0.960583	A0	#934D3B
HG02982	21483326	18555506	18662565	+	chrY	57227415	21063744	21170804	106844	107103	0	0.997582	21063744	21170804	119043770	119150829	0.960583	A0	#934D3B
HG02982	21483326	17590143	17610227	+	chrY	57227415	20148634	20168652	17618	20168	0	0.873562	20148634	20168652	118078407	118098491	0.960583	A0	#934D3B
HG02982	21483326	63613	83930	+	chrY	57227415	406588	426958	20077	20401	0	0.984118	406588	426958	100551877	100572194	0.960583	A0	#934D3B
HG02982	21483326	5733447	5757492	+	chrY	57227415	9333197	9357289	23732	24105	0	0.984526	9333197	9357289	106221711	106245756	0.960583	A0	#934D3B
HG02982	21483326	10588771	10792833	+	chrY	57227415	12168605	12372668	203844	204109	0	0.998702	12168605	12372668	111077035	111281097	0.960583	A0	#934D3B
HG02982	21483326	8682835	8662830	-	chrY	57227415	9503269	9523296	19394	20098	0	0.964972	9503269	9523296	109171099	109151094	0.960583	A0	#934D3B
HG02982	21483326	17645832	17665802	+	chrY	57227415	20098552	20118677	17582	20178	0	0.871345	20098552	20118677	118134096	118154066	0.960583	A0	#934D3B
HG02982	21483326	17826958	18513437	+	chrY	57227415	20335229	21021692	684937	686570	0	0.997622	20335229	21021692	118315222	119001701	0.960583	A0	#934D3B
HG02982	21483326	5731562	5757492	+	chrY	57227415	9351586	9377567	25577	26012	0	0.983277	9351586	9377567	106219826	106245756	0.960583	A0	#934D3B
HG02982	21483326	20911470	21024276	+	chrY	57227415	56825728	56938471	112181	112865	0	0.99394	56825728	56938471	121399734	121512540	0.960583	A0	#934D3B
HG02982	21483326	5733214	5757492	+	chrY	57227415	6241762	6266039	23534	24365	0	0.965894	6241762	6266039	106221478	106245756	0.960583	A0	#934D3B
HG02982	21483326	17706400	17726418	+	chrY	57227415	20170963	20191062	17607	20161	0	0.87332	20170963	20191062	118194664	118214682	0.960583	A0	#934D3B
HG02982	21483326	7156955	7128280	-	chrY	57227415	26165114	26193837	28210	28819	0	0.978868	26165114	26193837	107645219	107616544	0.960583	A0	#934D3B
HG02982	21483326	19975270	20113938	+	chrY	57227415	24637336	24775999	138551	138731	0	0.998703	24637336	24775999	120463534	120602202	0.960583	A0	#934D3B
HG02982	21483326	20230801	20369411	+	chrY	57227415	26193822	26332449	138436	138649	0	0.998464	26193822	26332449	120719065	120857675	0.960583	A0	#934D3B
HG02982	21483326	21035045	21076417	+	chrY	57227415	56948964	56990343	41245	41438	0	0.995342	56948964	56990343	121523309	121564681	0.960583	A0	#934D3B
HG02982	21483326	592386	613156	+	chrY	57227415	918431	939063	20298	20874	0	0.972406	918431	939063	101080650	101101420	0.960583	A0	#934D3B
HG02982	21483326	12893342	14303238	+	chrY	57227415	14472814	15882993	1408887	1410544	0	0.998825	14472814	15882993	113381606	114791502	0.960583	A0	#934D3B
HG02982	21483326	9051618	9025576	-	chrY	57227415	10434887	10460828	25221	26081	0	0.967026	10434887	10460828	109539882	109513840	0.960583	A0	#934D3B
HG02982	21483326	20133089	20153501	+	chrY	57227415	23187789	23208202	20211	20433	0	0.989135	23187789	23208202	120621353	120641765	0.960583	A0	#934D3B
HG02982	21483326	21151896	21304719	+	chrY	57227415	57062981	57215696	151900	152933	0	0.993245	57062981	57215696	121640160	121792983	0.960583	A0	#934D3B
HG02982	21483326	17730683	17750756	+	chrY	57227415	20121220	20141308	17768	20188	0	0.880127	20121220	20141308	118218947	118239020	0.960583	A0	#934D3B
HG02982	21483326	20155640	20176062	+	chrY	57227415	23210340	23230749	20226	20435	0	0.989772	23210340	23230749	120643904	120664326	0.960583	A0	#934D3B
HG02982	21483326	1373989	1406913	+	chrY	57227415	1702409	1735384	32677	33027	0	0.989403	1702409	1735384	101862253	101895177	0.960583	A0	#934D3B
HG02982	21483326	17617793	17637798	+	chrY	57227415	20172713	20192801	17657	20158	0	0.87593	20172713	20192801	118106057	118126062	0.960583	A0	#934D3B
HG02982	21483326	17588984	17610780	+	chrY	57227415	20176489	20198268	19185	21907	0	0.875747	20176489	20198268	118077248	118099044	0.960583	A0	#934D3B
HG02982	21483326	8596414	8646640	+	chrY	57227415	9562035	9612263	50202	50241	0	0.999224	9562035	9612263	109084678	109134904	0.960583	A0	#934D3B
HG02982	21483326	7128255	7085846	-	chrY	57227415	22684271	22726698	42349	42448	0	0.997668	22684271	22726698	107616519	107574110	0.960583	A0	#934D3B
HG02982	21483326	20176062	20133089	-	chrY	57227415	24802175	24845138	42601	43008	0	0.990537	24802175	24845138	120664326	120621353	0.960583	A0	#934D3B
HG02982	21483326	16132158	16165196	+	chrY	57227415	23992262	24025131	31755	33177	0	0.957139	23992262	24025131	116620422	116653460	0.960583	A0	#934D3B
HG02982	21483326	17579553	17599644	+	chrY	57227415	20287764	20307753	17642	20158	0	0.875186	20287764	20307753	118067817	118087908	0.960583	A0	#934D3B
HG02982	21483326	663038	684972	+	chrY	57227415	990629	1012563	21684	22039	0	0.983892	990629	1012563	101151302	101173236	0.960583	A0	#934D3B
HG02982	21483326	17671895	17696361	+	chrY	57227415	20266988	20291469	22559	24545	0	0.919087	20266988	20291469	118160159	118184625	0.960583	A0	#934D3B
HG02982	21483326	9432031	9463258	+	chrY	57227415	11037032	11068189	30849	31292	0	0.985843	11037032	11068189	109920295	109951522	0.960583	A0	#934D3B
HG02982	21483326	20155640	20198254	+	chrY	57227415	24824725	24867406	42557	42699	0	0.996674	24824725	24867406	120643904	120686518	0.960583	A0	#934D3B
HG02982	21483326	4599082	5016624	+	chrY	57227415	5107777	5525255	416322	417711	0	0.996675	5107777	5525255	105087346	105504888	0.960583	A0	#934D3B
HG02982	21483326	1464191	1489385	+	chrY	57227415	1792637	1817868	24913	25335	0	0.983343	1792637	1817868	101952455	101977649	0.960583	A0	#934D3B
HG02982	21483326	8682835	8662830	-	chrY	57227415	9482982	9502971	19340	20108	0	0.961806	9482982	9502971	109171099	109151094	0.960583	A0	#934D3B
HG02982	21483326	9030992	9009965	-	chrY	57227415	10322627	10343648	20430	21058	0	0.970178	10322627	10343648	109519256	109498229	0.960583	A0	#934D3B
HG02982	21483326	9321395	9342528	+	chrY	57227415	10923564	10944685	21036	21163	0	0.993999	10923564	10944685	109809659	109830792	0.960583	A0	#934D3B
HG02982	21483326	9051618	9009995	-	chrY	57227415	10457692	10499210	41306	41657	0	0.991574	10457692	10499210	109539882	109498259	0.960583	A0	#934D3B
HG02982	21483326	17545981	17566076	+	chrY	57227415	20160596	20180653	17615	20185	0	0.872678	20160596	20180653	118034245	118054340	0.960583	A0	#934D3B
HG02982	21483326	17758993	17779092	+	chrY	57227415	20276712	20296791	17990	20132	0	0.893602	20276712	20296791	118247257	118267356	0.960583	A0	#934D3B
HG02982	21483326	20114261	19975270	-	chrY	57227415	24893762	25032771	138874	139073	0	0.998569	24893762	25032771	120602525	120463534	0.960583	A0	#934D3B
HG02982	21483326	10472164	10588764	+	chrY	57227415	12052049	12168659	116498	116640	0	0.998783	12052049	12168659	110960428	111077028	0.960583	A0	#934D3B
HG02982	21483326	19167559	19295833	+	chrY	57227415	22493315	22621589	128046	128348	0	0.997647	22493315	22621589	119655823	119784097	0.960583	A0	#934D3B
HG02982	21483326	7085571	7121850	+	chrY	57227415	7604138	7640379	36027	36299	0	0.992507	7604138	7640379	107573835	107610114	0.960583	A0	#934D3B
HG02982	21483326	17725440	17745547	+	chrY	57227415	20280750	20300852	17982	20155	0	0.892186	20280750	20300852	118213704	118233811	0.960583	A0	#934D3B
HG02982	21483326	17682653	17702708	+	chrY	57227415	20119579	20139679	17675	20163	0	0.876606	20119579	20139679	118170917	118190972	0.960583	A0	#934D3B
HG02982	21483326	19975273	19396191	-	chrY	57227415	25035191	25614345	578632	579280	0	0.998881	25035191	25614345	120463537	119884455	0.960583	A0	#934D3B
HG02982	21483326	1967100	2067335	+	chrY	57227415	2478588	2578909	99767	100472	0	0.992983	2478588	2578909	102455364	102555599	0.960583	A0	#934D3B
HG02982	21483326	17563063	17583171	+	chrY	57227415	20184276	20204360	17630	20233	0	0.871349	20184276	20204360	118051327	118071435	0.960583	A0	#934D3B
HG02982	21483326	8690011	8662830	-	chrY	57227415	6234811	6261964	27064	27190	0	0.995366	6234811	6261964	109178275	109151094	0.960583	A0	#934D3B
HG02982	21483326	956332	977281	+	chrY	57227415	1274351	1295148	20560	21006	0	0.978768	1274351	1295148	101444596	101465545	0.960583	A0	#934D3B
HG02982	21483326	17670474	17694356	+	chrY	57227415	20100422	20124423	21089	24066	0	0.876299	20100422	20124423	118158738	118182620	0.960583	A0	#934D3B
HG02982	21483326	268164	294501	+	chrY	57227415	598372	624852	26014	26609	0	0.977639	598372	624852	100756428	100782765	0.960583	A0	#934D3B
HG02982	21483326	9039528	9015687	-	chrY	57227415	10509351	10533182	21821	23944	0	0.911335	10509351	10533182	109527792	109503951	0.960583	A0	#934D3B
HG02982	21483326	17796826	17817013	+	chrY	57227415	20283784	20303941	18121	20216	0	0.896369	20283784	20303941	118285090	118305277	0.960583	A0	#934D3B
HG02982	21483326	9055419	9027426	-	chrY	57227415	10488961	10516864	25171	28115	0	0.895287	10488961	10516864	109543683	109515690	0.960583	A0	#934D3B
HG02982	21483326	9057905	9013658	-	chrY	57227415	10457183	10501339	43425	44312	0	0.979983	10457183	10501339	109546169	109501922	0.960583	A0	#934D3B
HG02982	21483326	19295771	19211262	-	chrY	57227415	23574162	23658659	84429	84523	0	0.998888	23574162	23658659	119784035	119699526	0.960583	A0	#934D3B
HG02982	21483326	21078943	21151879	+	chrY	57227415	56990122	57063030	72308	73017	0	0.99029	56990122	57063030	121567207	121640143	0.960583	A0	#934D3B
HG02982	21483326	17678788	17698868	+	chrY	57227415	20301082	20321178	17733	20188	0	0.878393	20301082	20321178	118167052	118187132	0.960583	A0	#934D3B
HG02982	21483326	622441	653835	+	chrY	57227415	950115	981470	31091	31451	0	0.988554	950115	981470	101110705	101142099	0.960583	A0	#934D3B
HG02982	21483326	19167559	19211378	+	chrY	57227415	25967297	26011115	43804	43819	0	0.999658	25967297	26011115	119655823	119699642	0.960583	A0	#934D3B
HG02982	21483326	17611369	17631460	+	chrY	57227415	20328442	20348532	17819	20199	0	0.882172	20328442	20348532	118099633	118119724	0.960583	A0	#934D3B
HG02982	21483326	10386302	10471659	+	chrY	57227415	11966696	12052051	85248	85393	0	0.998302	11966696	12052051	110874566	110959923	0.960583	A0	#934D3B
HG02982	21483326	20199988	20225994	+	chrY	57227415	24860466	24886472	25212	26089	0	0.966384	24860466	24886472	120688252	120714258	0.960583	A0	#934D3B
HG02982	21483326	11350909	12011751	+	chrY	57227415	12936590	13597521	660179	661059	0	0.998669	12936590	13597521	111839173	112500015	0.960583	A0	#934D3B
HG02982	21483326	17559473	17587740	+	chrY	57227415	20106178	20134400	24738	28425	0	0.87029	20106178	20134400	118047737	118076004	0.960583	A0	#934D3B
HG02982	21483326	20200390	20225994	+	chrY	57227415	23242814	23268414	24217	25720	0	0.941563	23242814	23268414	120688654	120714258	0.960583	A0	#934D3B
HG02982	21483326	147652	177241	+	chrY	57227415	484271	513860	29123	29723	0	0.979814	484271	513860	100635916	100665505	0.960583	A0	#934D3B
HG02982	21483326	17686258	17706278	+	chrY	57227415	20289210	20309243	18190	20085	0	0.905651	20289210	20309243	118174522	118194542	0.960583	A0	#934D3B
HG02982	21483326	1244697	1275523	+	chrY	57227415	1565924	1596731	30378	30977	0	0.980663	1565924	1596731	101732961	101763787	0.960583	A0	#934D3B
HG02982	21483326	7128255	7090387	-	chrY	57227415	26158705	26196584	37811	37903	0	0.997573	26158705	26196584	107616519	107578651	0.960583	A0	#934D3B
HG02982	21483326	16174722	16358322	+	chrY	57227415	18456747	18640357	183475	183673	0	0.998922	18456747	18640357	116662986	116846586	0.960583	A0	#934D3B
HG02982	21483326	17720707	17740745	+	chrY	57227415	20173818	20193912	17687	20166	0	0.87707	20173818	20193912	118208971	118229009	0.960583	A0	#934D3B
HG02982	21483326	2381587	2882086	+	chrY	57227415	2891863	3392323	499220	500649	0	0.997146	2891863	3392323	102869851	103370350	0.960583	A0	#934D3B
HG02982	21483326	17635633	17655616	+	chrY	57227415	20170960	20191058	17700	20141	0	0.878804	20170960	20191058	118123897	118143880	0.960583	A0	#934D3B
HG02982	21483326	9057926	9009965	-	chrY	57227415	10370859	10418724	47605	48004	0	0.991688	10370859	10418724	109546190	109498229	0.960583	A0	#934D3B
HG02982	21483326	20226919	20199988	-	chrY	57227415	24770766	24797693	26802	26975	0	0.993587	24770766	24797693	120715183	120688252	0.960583	A0	#934D3B
HG02982	21483326	5017026	5733209	+	chrY	57227415	5525192	6241389	714207	716490	0	0.996814	5525192	6241389	105505290	106221473	0.960583	A0	#934D3B
HG02982	21483326	6915918	7074707	+	chrY	57227415	7433307	7592157	158496	158920	0	0.997332	7433307	7592157	107404182	107562971	0.960583	A0	#934D3B
HG02982	21483326	15871145	15765546	-	chrY	57227415	18344562	18450166	105518	105638	0	0.998864	18344562	18450166	116359409	116253810	0.960583	A0	#934D3B
HG02982	21483326	10934233	11350911	+	chrY	57227415	12513702	12930280	415779	416801	0	0.997548	12513702	12930280	111422497	111839175	0.960583	A0	#934D3B
HG02982	21483326	1624888	1653966	+	chrY	57227415	2137489	2166609	28855	29189	0	0.988557	2137489	2166609	102113152	102142230	0.960583	A0	#934D3B
HG02982	21483326	17578289	17598391	+	chrY	57227415	20162434	20182507	17815	20204	0	0.881756	20162434	20182507	118066553	118086655	0.960583	A0	#934D3B
HG02982	21483326	17663750	17683774	+	chrY	57227415	20152315	20172401	17792	20162	0	0.882452	20152315	20172401	118152014	118172038	0.960583	A0	#934D3B
HG02982	21483326	1132090	1152804	+	chrY	57227415	1453679	1474368	20445	20811	0	0.982413	1453679	1474368	101620354	101641068	0.960583	A0	#934D3B
HG02982	21483326	19020447	18992773	-	chrY	57227415	21901083	21928830	27140	27800	0	0.976259	21901083	21928830	119508711	119481037	0.960583	A0	#934D3B
HG02982	21483326	16869080	17536054	+	chrY	57227415	19389808	20056855	666367	667185	0	0.998774	19389808	20056855	117357344	118024318	0.960583	A0	#934D3B
HG02982	21483326	1809064	1952946	+	chrY	57227415	2320357	2464332	143159	144190	0	0.99285	2320357	2464332	102297328	102441210	0.960583	A0	#934D3B
HG02982	21483326	14735773	15381023	+	chrY	57227415	16425810	17071195	644769	645531	0	0.99882	16425810	17071195	115224037	115869287	0.960583	A0	#934D3B
HG02982	21483326	5733412	5757492	+	chrY	57227415	9503250	9527372	23802	24143	0	0.985876	9503250	9527372	106221676	106245756	0.960583	A0	#934D3B
HG02982	21483326	16636286	16869307	+	chrY	57227415	19156931	19389935	232839	233093	0	0.99891	19156931	19389935	117124550	117357571	0.960583	A0	#934D3B
HG02982	21483326	9168554	9202130	+	chrY	57227415	10776028	10809666	33383	33768	0	0.988599	10776028	10809666	109656818	109690394	0.960583	A0	#934D3B
HG02982	21483326	7085415	7061043	-	chrY	57227415	22729914	22754276	24317	24388	0	0.997089	22729914	22754276	107573679	107549307	0.960583	A0	#934D3B
HG02982	21483326	17562756	17582858	+	chrY	57227415	20162706	20182762	17556	20212	0	0.868593	20162706	20182762	118051020	118071122	0.960583	A0	#934D3B
HG02982	21483326	18561523	18513634	-	chrY	57227415	21005916	21053790	47471	47901	0	0.991023	21005916	21053790	119049787	119001898	0.960583	A0	#934D3B
HG02982	21483326	1498553	1553508	+	chrY	57227415	1826456	1881403	54756	55032	0	0.994985	1826456	1881403	101986817	102041772	0.960583	A0	#934D3B
HG02982	21483326	17616295	17636393	+	chrY	57227415	20296277	20316362	17824	20196	0	0.882551	20296277	20316362	118104559	118124657	0.960583	A0	#934D3B
HG02982	21483326	19720761	19975273	+	chrY	57227415	22746680	23001174	254319	254538	0	0.99914	22746680	23001174	120209025	120463537	0.960583	A0	#934D3B
HG02982	21483326	18662888	19020447	+	chrY	57227415	21170788	21528320	357267	357593	0	0.999088	21170788	21528320	119151152	119508711	0.960583	A0	#934D3B
HG02982	21483326	7156955	7128280	-	chrY	57227415	22690692	22719416	28209	28820	0	0.978799	22690692	22719416	107645219	107616544	0.960583	A0	#934D3B
HG02982	21483326	16358349	16656303	+	chrY	57227415	18879036	19176937	297493	298000	0	0.998299	18879036	19176937	116846613	117144567	0.960583	A0	#934D3B
HG02982	21483326	19975270	20114261	+	chrY	57227415	23003594	23142622	138856	139094	0	0.998289	23003594	23142622	120463534	120602525	0.960583	A0	#934D3B
HG02982	21483326	17598621	17628584	+	chrY	57227415	20116131	20146065	26345	30103	0	0.875162	20116131	20146065	118086885	118116848	0.960583	A0	#934D3B
HG02982	21483326	18998711	19020447	+	chrY	57227415	22398669	22420415	21508	21764	0	0.988237	22398669	22420415	119486975	119508711	0.960583	A0	#934D3B
HG02982	21483326	19468910	19975273	+	chrY	57227415	24128531	24634916	505960	506496	0	0.998942	24128531	24634916	119957174	120463537	0.960583	A0	#934D3B
HG02982	21483326	2067636	2120853	+	chrY	57227415	2578818	2632016	53001	53250	0	0.995324	2578818	2632016	102555900	102609117	0.960583	A0	#934D3B
HG02982	21483326	19295970	19396166	+	chrY	57227415	26096426	26196574	100028	100253	0	0.997756	26096426	26196574	119784234	119884430	0.960583	A0	#934D3B
HG02982	21483326	20348590	20230801	-	chrY	57227415	23358994	23476788	117670	117811	0	0.998803	23358994	23476788	120836854	120719065	0.960583	A0	#934D3B
HG02982	21483326	17809356	17830016	+	chrY	57227415	20280070	20300704	18504	20700	0	0.893913	20280070	20300704	118297620	118318280	0.960583	A0	#934D3B
HG02982	21483326	17539135	17559236	+	chrY	57227415	20184262	20204366	17652	20217	0	0.873127	20184262	20204366	118027399	118047500	0.960583	A0	#934D3B
HG02666	20047005	10274672	10360037	-	chrY	57227415	11966696	12052051	85282	85398	0	0.998642	11966696	12052051	90900171	90985536	0.961654	A1a	#C58E4F
HG02666	20047005	8973560	8951767	+	chrY	57227415	10409171	10430973	21526	21812	0	0.986888	10409171	10430973	89599059	89577266	0.961654	A1a	#C58E4F
HG02666	20047005	472078	497972	-	chrY	57227415	839046	864965	25725	25965	0	0.990757	839046	864965	81097577	81123471	0.961654	A1a	#C58E4F
HG02666	20047005	5896829	5744761	+	chrY	57227415	6362051	6514057	151715	152104	0	0.997443	6362051	6514057	86522328	86370260	0.961654	A1a	#C58E4F
HG02666	20047005	17682894	18147536	-	chrY	57227415	21063744	21528328	464266	464693	0	0.999081	21063744	21528328	98308393	98773035	0.961654	A1a	#C58E4F
HG02666	20047005	2364972	2556998	-	chrY	57227415	2891863	3083869	191855	192089	0	0.998782	2891863	3083869	82990471	83182497	0.961654	A1a	#C58E4F
HG02666	20047005	16793430	16814082	-	chrY	57227415	20120251	20140840	18124	20722	0	0.874626	20120251	20140840	97418929	97439581	0.961654	A1a	#C58E4F
HG02666	20047005	8973554	8951347	+	chrY	57227415	10495817	10518038	20570	22288	0	0.922918	10495817	10518038	89599053	89576846	0.961654	A1a	#C58E4F
HG02666	20047005	6608481	7034572	-	chrY	57227415	7166264	7592149	425624	426199	0	0.998651	7166264	7592149	87233980	87660071	0.961654	A1a	#C58E4F
HG02666	20047005	16716581	16736685	-	chrY	57227415	20162815	20182882	17679	20201	0	0.875155	20162815	20182882	97342080	97362184	0.961654	A1a	#C58E4F
HG02666	20047005	1113158	1133587	-	chrY	57227415	1453908	1474368	20312	20498	0	0.990926	1453908	1474368	81738657	81759086	0.961654	A1a	#C58E4F
HG02666	20047005	18149003	18125770	+	chrY	57227415	22164569	22187748	22853	23257	0	0.982629	22164569	22187748	98774502	98751269	0.961654	A1a	#C58E4F
HG02666	20047005	1471422	1536340	-	chrY	57227415	1816471	1881466	64529	65145	0	0.990544	1816471	1881466	82096921	82161839	0.961654	A1a	#C58E4F
HG02666	20047005	16852479	16872543	-	chrY	57227415	20121210	20141319	17743	20190	0	0.878801	20121210	20141319	97477978	97498042	0.961654	A1a	#C58E4F
HG02666	20047005	364254	404650	-	chrY	57227415	731099	771465	39966	40563	0	0.985282	731099	771465	80989753	81030149	0.961654	A1a	#C58E4F
HG02666	20047005	9210634	9231794	-	chrY	57227415	10923564	10944685	21037	21178	0	0.993342	10923564	10944685	89836133	89857293	0.961654	A1a	#C58E4F
HG02666	20047005	6133128	6608357	-	chrY	57227415	6691106	7166264	474947	475317	0	0.999222	6691106	7166264	86758627	87233856	0.961654	A1a	#C58E4F
HG02666	20047005	8607810	8919714	-	chrY	57227415	9905456	10217220	310561	311985	0	0.995436	9905456	10217220	89233309	89545213	0.961654	A1a	#C58E4F
HG02666	20047005	16704632	16724728	-	chrY	57227415	20104876	20124971	17703	20201	0	0.876343	20104876	20124971	97330131	97350227	0.961654	A1a	#C58E4F
HG02666	20047005	16802768	16831278	-	chrY	57227415	20176899	20205384	26308	28584	0	0.920375	20176899	20205384	97428267	97456777	0.961654	A1a	#C58E4F
HG02666	20047005	18196066	18152357	+	chrY	57227415	22049403	22093089	43639	43713	0	0.998307	22049403	22093089	98821565	98777856	0.961654	A1a	#C58E4F
HG02666	20047005	8963069	8942713	+	chrY	57227415	10488955	10509310	18457	20445	0	0.902764	10488955	10509310	89588568	89568212	0.961654	A1a	#C58E4F
HG02666	20047005	5990476	5897552	+	chrY	57227415	6269194	6362053	92708	92965	0	0.997236	6269194	6362053	86615975	86523051	0.961654	A1a	#C58E4F
HG02666	20047005	18495772	18280860	+	chrY	57227415	23359320	23574168	214758	214926	0	0.999218	23359320	23574168	99121271	98906359	0.961654	A1a	#C58E4F
HG02666	20047005	16720842	16740941	-	chrY	57227415	20114344	20134387	17715	20186	0	0.877588	20114344	20134387	97346341	97366440	0.961654	A1a	#C58E4F
HG02666	20047005	8973560	8942713	+	chrY	57227415	10466539	10497396	30812	30866	0	0.998251	10466539	10497396	89599059	89568212	0.961654	A1a	#C58E4F
HG02666	20047005	9320660	9351884	-	chrY	57227415	11037032	11068189	30862	31296	0	0.986132	11037032	11068189	89946159	89977383	0.961654	A1a	#C58E4F
HG02666	20047005	1241693	1270084	-	chrY	57227415	1581740	1610102	28120	28496	0	0.986805	1581740	1610102	81867192	81895583	0.961654	A1a	#C58E4F
HG02666	20047005	7050316	7081758	-	chrY	57227415	23474026	23505495	31251	31487	0	0.992505	23474026	23505495	87675815	87707257	0.961654	A1a	#C58E4F
HG02666	20047005	16720842	16740941	-	chrY	57227415	20152561	20172602	17660	20192	0	0.874604	20152561	20172602	97346341	97366440	0.961654	A1a	#C58E4F
HG02666	20047005	1582328	1605597	-	chrY	57227415	1926158	1949345	23115	23284	0	0.992742	1926158	1949345	82207827	82231096	0.961654	A1a	#C58E4F
HG02666	20047005	16863217	16883272	-	chrY	57227415	20125969	20146070	17709	20182	0	0.877465	20125969	20146070	97488716	97508771	0.961654	A1a	#C58E4F
HG02666	20047005	9350221	9595094	-	chrY	57227415	11066255	11311306	243774	245323	0	0.993686	11066255	11311306	89975720	90220593	0.961654	A1a	#C58E4F
HG02666	20047005	1792910	1919289	-	chrY	57227415	2320357	2446819	125805	126705	0	0.992897	2320357	2446819	82418409	82544788	0.961654	A1a	#C58E4F
HG02666	20047005	5001500	5725172	-	chrY	57227415	5525192	6248861	722979	723845	0	0.998804	5525192	6248861	85626999	86350671	0.961654	A1a	#C58E4F
HG02666	20047005	837147	875288	-	chrY	57227415	1198119	1236195	37744	38297	0	0.98556	1198119	1236195	81462646	81500787	0.961654	A1a	#C58E4F
HG02666	20047005	10680311	10822200	-	chrY	57227415	12372477	12514331	141762	141920	0	0.998887	12372477	12514331	91305810	91447699	0.961654	A1a	#C58E4F
HG02666	20047005	8973560	8942713	+	chrY	57227415	10328304	10359165	30818	30869	0	0.998348	10328304	10359165	89599059	89568212	0.961654	A1a	#C58E4F
HG02666	20047005	5780150	5896891	-	chrY	57227415	9686020	9802738	116587	116805	0	0.998134	9686020	9802738	86405649	86522390	0.961654	A1a	#C58E4F
HG02666	20047005	18280783	18196258	+	chrY	57227415	21964869	22049365	84405	84546	0	0.998332	21964869	22049365	98906282	98821757	0.961654	A1a	#C58E4F
HG02666	20047005	9614415	9815926	-	chrY	57227415	11331421	11533041	201112	201707	0	0.99705	11331421	11533041	90239914	90441425	0.961654	A1a	#C58E4F
HG02666	20047005	18564785	18544626	+	chrY	57227415	17866531	17886703	19978	20196	0	0.989206	17866531	17886703	99190284	99170125	0.961654	A1a	#C58E4F
HG02666	20047005	1948336	2046328	-	chrY	57227415	2475807	2574016	97726	98279	0	0.994373	2475807	2574016	82573835	82671827	0.961654	A1a	#C58E4F
HG02666	20047005	1656445	1677386	-	chrY	57227415	2185788	2206688	20633	21002	0	0.98243	2185788	2206688	82281944	82302885	0.961654	A1a	#C58E4F
HG02666	20047005	16729187	16749298	-	chrY	57227415	20184282	20204354	17650	20200	0	0.873762	20184282	20204354	97354686	97374797	0.961654	A1a	#C58E4F
HG02666	20047005	5990501	6148918	-	chrY	57227415	6532727	6691110	158307	158427	0	0.999243	6532727	6691110	86616000	86774417	0.961654	A1a	#C58E4F
HG02666	20047005	8970223	8944555	+	chrY	57227415	10475662	10501339	25091	25711	0	0.975886	10475662	10501339	89595722	89570054	0.961654	A1a	#C58E4F
HG02666	20047005	2726571	2865468	-	chrY	57227415	3253432	3392323	138788	138936	0	0.998935	3253432	3392323	83352070	83490967	0.961654	A1a	#C58E4F
HG02666	20047005	550690	571385	-	chrY	57227415	918431	939063	20343	20833	0	0.97648	918431	939063	81176189	81196884	0.961654	A1a	#C58E4F
HG02666	20047005	8614803	8589980	+	chrY	57227415	9462674	9487556	24224	24943	0	0.971174	9462674	9487556	89240302	89215479	0.961654	A1a	#C58E4F
HG02666	20047005	17625102	17647071	-	chrY	57227415	21047764	21069745	21380	22020	0	0.970936	21047764	21069745	98250601	98272570	0.961654	A1a	#C58E4F
HG02666	20047005	2131745	2163043	-	chrY	57227415	2659443	2690782	31159	31383	0	0.992862	2659443	2690782	82757244	82788542	0.961654	A1a	#C58E4F
HG02666	20047005	16886878	16906946	-	chrY	57227415	20186406	20206513	17843	20145	0	0.885728	20186406	20206513	97512377	97532445	0.961654	A1a	#C58E4F
HG02666	20047005	16826324	16846405	-	chrY	57227415	20173517	20193613	17691	20189	0	0.876269	20173517	20193613	97451823	97471904	0.961654	A1a	#C58E4F
HG02666	20047005	652390	681923	-	chrY	57227415	1020871	1050464	29280	29670	0	0.986855	1020871	1050464	81277889	81307422	0.961654	A1a	#C58E4F
HG02666	20047005	16948477	16968508	-	chrY	57227415	20173774	20193845	17730	20141	0	0.880294	20173774	20193845	97573976	97594007	0.961654	A1a	#C58E4F
HG02666	20047005	18564761	18609588	-	chrY	57227415	18040877	18085773	44317	44981	0	0.985238	18040877	18085773	99190260	99235087	0.961654	A1a	#C58E4F
HG02666	20047005	18149009	18111964	+	chrY	57227415	21876075	21913095	36899	37054	0	0.995817	21876075	21913095	98774508	98737463	0.961654	A1a	#C58E4F
HG02666	20047005	2162893	2245996	-	chrY	57227415	2690837	2773879	82800	83177	0	0.995467	2690837	2773879	82788392	82871495	0.961654	A1a	#C58E4F
HG02666	20047005	18544065	18515063	+	chrY	57227415	24055748	24084577	28440	29025	0	0.979845	24055748	24084577	99169564	99140562	0.961654	A1a	#C58E4F
HG02666	20047005	18111964	18149009	-	chrY	57227415	21516307	21553326	36896	37056	0	0.995682	21516307	21553326	98737463	98774508	0.961654	A1a	#C58E4F
HG02666	20047005	8963868	8942713	+	chrY	57227415	10343787	10364951	21131	21172	0	0.998063	10343787	10364951	89589367	89568212	0.961654	A1a	#C58E4F
HG02666	20047005	31031	51356	-	chrY	57227415	406588	426958	20112	20405	0	0.985641	406588	426958	80656530	80676855	0.961654	A1a	#C58E4F
HG02666	20047005	2247049	2364733	-	chrY	57227415	2774330	2891980	117572	117703	0	0.998887	2774330	2891980	82872548	82990232	0.961654	A1a	#C58E4F
HG02666	20047005	16831540	16851609	-	chrY	57227415	20162097	20182184	17694	20191	0	0.876331	20162097	20182184	97457039	97477108	0.961654	A1a	#C58E4F
HG02666	20047005	16720830	16740926	-	chrY	57227415	20265551	20285529	17661	20138	0	0.876999	20265551	20285529	97346329	97366425	0.961654	A1a	#C58E4F
HG02666	20047005	18152332	18119832	+	chrY	57227415	21896315	21928830	31855	32624	0	0.976428	21896315	21928830	98777831	98745331	0.961654	A1a	#C58E4F
HG02666	20047005	12328035	12292233	+	chrY	57227415	14023071	14058793	35594	35831	0	0.993386	14023071	14058793	92953534	92917732	0.961654	A1a	#C58E4F
HG02666	20047005	18125770	18149003	-	chrY	57227415	22398669	22421853	22853	23261	0	0.98246	22398669	22421853	98751269	98774502	0.961654	A1a	#C58E4F
HG02666	20047005	8613649	8587640	+	chrY	57227415	9334351	9360441	25306	26145	0	0.96791	9334351	9360441	89239148	89213139	0.961654	A1a	#C58E4F
HG02666	20047005	16837149	16857249	-	chrY	57227415	20267178	20287265	17849	20185	0	0.88427	20267178	20287265	97462648	97482748	0.961654	A1a	#C58E4F
HG02666	20047005	2536986	2746604	-	chrY	57227415	3063847	3273474	209513	209664	0	0.99928	3063847	3273474	83162485	83372103	0.961654	A1a	#C58E4F
HG02666	20047005	16743819	16763910	-	chrY	57227415	20183739	20203804	17574	20189	0	0.870474	20183739	20203804	97369318	97389409	0.961654	A1a	#C58E4F
HG02666	20047005	18924400	18609613	+	chrY	57227415	24380454	24695139	314500	314818	0	0.99899	24380454	24695139	99549899	99235112	0.961654	A1a	#C58E4F
HG02666	20047005	2046317	2104311	-	chrY	57227415	2574051	2632016	57823	58035	0	0.996347	2574051	2632016	82671816	82729810	0.961654	A1a	#C58E4F
HG02666	20047005	16704627	16724728	-	chrY	57227415	20184262	20204368	17694	20214	0	0.875334	20184262	20204368	97330126	97350227	0.961654	A1a	#C58E4F
HG02666	20047005	8614803	8587640	+	chrY	57227415	9353510	9380719	26314	27282	0	0.964519	9353510	9380719	89240302	89213139	0.961654	A1a	#C58E4F
HG02666	20047005	16717264	16737356	-	chrY	57227415	20184262	20204331	17670	20190	0	0.875186	20184262	20204331	97342763	97362855	0.961654	A1a	#C58E4F
HG02666	20047005	8968854	8942712	+	chrY	57227415	10488955	10515106	23750	26257	0	0.904521	10488955	10515106	89594353	89568211	0.961654	A1a	#C58E4F
HG02666	20047005	2865408	3507549	-	chrY	57227415	3392317	4034296	641670	642253	0	0.999092	3392317	4034296	83490907	84133048	0.961654	A1a	#C58E4F
HG02666	20047005	16848355	16868427	-	chrY	57227415	20272991	20293094	17852	20162	0	0.885428	20272991	20293094	97473854	97493926	0.961654	A1a	#C58E4F
HG02666	20047005	16837172	16857212	-	chrY	57227415	20172707	20192826	17653	20186	0	0.874517	20172707	20192826	97462671	97482711	0.961654	A1a	#C58E4F
HG02666	20047005	18196258	18280783	-	chrY	57227415	22537028	22621517	84417	84538	0	0.998569	22537028	22621517	98821757	98906282	0.961654	A1a	#C58E4F
HG02666	20047005	2104580	2132122	-	chrY	57227415	2632002	2659542	27410	27591	0	0.99344	2632002	2659542	82730079	82757621	0.961654	A1a	#C58E4F
HG02666	20047005	1389338	1418294	-	chrY	57227415	1735118	1764092	28707	29074	0	0.987377	1735118	1764092	82014837	82043793	0.961654	A1a	#C58E4F
HG02666	20047005	18196066	18152357	+	chrY	57227415	23659114	23702776	43583	43725	0	0.996752	23659114	23702776	98821565	98777856	0.961654	A1a	#C58E4F
HG02666	20047005	18280831	18381017	-	chrY	57227415	22622000	22722163	100106	100202	0	0.999042	22622000	22722163	98906330	99006516	0.961654	A1a	#C58E4F
HG02666	20047005	1684260	1725035	-	chrY	57227415	2212922	2253532	40362	40843	0	0.988223	2212922	2253532	82309759	82350534	0.961654	A1a	#C58E4F
HG02666	20047005	324718	358039	-	chrY	57227415	692115	725475	33104	33432	0	0.990189	692115	725475	80950217	80983538	0.961654	A1a	#C58E4F
HG02666	20047005	18608267	18574323	+	chrY	57227415	23991306	24025131	33051	34002	0	0.972031	23991306	24025131	99233766	99199822	0.961654	A1a	#C58E4F
HG02666	20047005	8973560	8950683	+	chrY	57227415	10345665	10368560	22192	22930	0	0.967815	10345665	10368560	89599059	89576182	0.961654	A1a	#C58E4F
HG02666	20047005	14135243	14177234	-	chrY	57227415	15896218	15938205	41940	42024	0	0.998001	15896218	15938205	94760742	94802733	0.961654	A1a	#C58E4F
HG02666	20047005	16737295	16757393	-	chrY	57227415	20273063	20293069	17630	20177	0	0.873767	20273063	20293069	97362794	97382892	0.961654	A1a	#C58E4F
HG02666	20047005	9134295	9157668	-	chrY	57227415	10829463	10852900	23144	23493	0	0.985145	10829463	10852900	89759794	89783167	0.961654	A1a	#C58E4F
HG02666	20047005	1426224	1467411	-	chrY	57227415	1773357	1814574	40960	41329	0	0.991072	1773357	1814574	82051723	82092910	0.961654	A1a	#C58E4F
HG02666	20047005	7081758	7045676	+	chrY	57227415	22690692	22726805	35863	36149	0	0.992088	22690692	22726805	87707257	87671175	0.961654	A1a	#C58E4F
HG02666	20047005	1726601	1749392	-	chrY	57227415	2254897	2277598	22547	22859	0	0.986351	2254897	2277598	82352100	82374891	0.961654	A1a	#C58E4F
HG02666	20047005	7045652	7020884	+	chrY	57227415	22729643	22754276	24540	24778	0	0.990395	22729643	22754276	87671151	87646383	0.961654	A1a	#C58E4F
HG02666	20047005	8973554	8944897	+	chrY	57227415	10432153	10460828	27467	28726	0	0.956172	10432153	10460828	89599053	89570396	0.961654	A1a	#C58E4F
HG02666	20047005	8614803	8589980	+	chrY	57227415	9482982	9507839	24203	24938	0	0.970527	9482982	9507839	89240302	89215479	0.961654	A1a	#C58E4F
HG02666	20047005	9255950	9287729	-	chrY	57227415	10970620	11002271	31516	31864	0	0.989079	10970620	11002271	89881449	89913228	0.961654	A1a	#C58E4F
HG02666	20047005	16880098	16900143	-	chrY	57227415	20170960	20191063	17706	20176	0	0.877577	20170960	20191063	97505597	97525642	0.961654	A1a	#C58E4F
HG02666	20047005	14398701	14444889	-	chrY	57227415	16269556	16315761	46153	46220	0	0.99855	16269556	16315761	95024200	95070388	0.961654	A1a	#C58E4F
HG02666	20047005	412511	447858	-	chrY	57227415	779354	814738	35064	35497	0	0.987802	779354	814738	81038010	81073357	0.961654	A1a	#C58E4F
HG02666	20047005	18924400	18609613	+	chrY	57227415	22746685	23061393	314493	314816	0	0.998974	22746685	23061393	99549899	99235112	0.961654	A1a	#C58E4F
HG02666	20047005	16852535	16872548	-	chrY	57227415	20170960	20191065	17646	20168	0	0.87495	20170960	20191065	97478034	97498047	0.961654	A1a	#C58E4F
HG02666	20047005	16863247	16883282	-	chrY	57227415	20170960	20191062	17623	20166	0	0.873897	20170960	20191062	97488746	97508781	0.961654	A1a	#C58E4F
HG02666	20047005	14444914	15311328	-	chrY	57227415	16425810	17292208	865849	866715	0	0.999001	16425810	17292208	95070413	95936827	0.961654	A1a	#C58E4F
HG02666	20047005	8614803	8587640	+	chrY	57227415	9503269	9530524	26316	27325	0	0.963074	9503269	9530524	89240302	89213139	0.961654	A1a	#C58E4F
HG02666	20047005	16940011	16960097	-	chrY	57227415	20281128	20301187	18046	20127	0	0.896607	20281128	20301187	97565510	97585596	0.961654	A1a	#C58E4F
HG02666	20047005	18609613	18924400	-	chrY	57227415	24974968	25289684	314499	314832	0	0.998942	24974968	25289684	99235112	99549899	0.961654	A1a	#C58E4F
HG02666	20047005	8621981	8587640	+	chrY	57227415	6234811	6269176	34211	34409	0	0.994246	6234811	6269176	89247480	89213139	0.961654	A1a	#C58E4F
HG02666	20047005	1296358	1325373	-	chrY	57227415	1640811	1669873	28761	29152	0	0.986588	1640811	1669873	81921857	81950872	0.961654	A1a	#C58E4F
HG02666	20047005	15291334	15474949	-	chrY	57227415	17272187	17455815	183510	183687	0	0.999036	17272187	17455815	95916833	96100448	0.961654	A1a	#C58E4F
HG02666	20047005	16750206	16770859	-	chrY	57227415	20120250	20140839	18153	20734	0	0.875518	20120250	20140839	97375705	97396358	0.961654	A1a	#C58E4F
HG02666	20047005	8965906	8942713	+	chrY	57227415	10508064	10531273	21353	23293	0	0.916713	10508064	10531273	89591405	89568212	0.961654	A1a	#C58E4F
HG02666	20047005	1607984	1636878	-	chrY	57227415	2137489	2166382	28690	28971	0	0.990301	2137489	2166382	82233483	82262377	0.961654	A1a	#C58E4F
HG02666	20047005	5725197	5779040	-	chrY	57227415	9628456	9682213	53492	53867	0	0.993038	9628456	9682213	86350696	86404539	0.961654	A1a	#C58E4F
HG02666	20047005	16895744	16915795	-	chrY	57227415	20171874	20191972	17701	20156	0	0.8782	20171874	20191972	97521243	97541294	0.961654	A1a	#C58E4F
HG02666	20047005	18609588	18564761	+	chrY	57227415	17820235	17865130	44319	44979	0	0.985326	17820235	17865130	99235087	99190260	0.961654	A1a	#C58E4F
HG02666	20047005	16900770	16920880	-	chrY	57227415	20283973	20304060	17949	20138	0	0.8913	20283973	20304060	97526269	97546379	0.961654	A1a	#C58E4F
HG02666	20047005	18515063	18544065	-	chrY	57227415	25585558	25614382	28431	29026	0	0.979501	25585558	25614382	99140562	99169564	0.961654	A1a	#C58E4F
HG02666	20047005	1636811	1657241	-	chrY	57227415	2166544	2186869	20124	20470	0	0.983097	2166544	2186869	82262310	82282740	0.961654	A1a	#C58E4F
HG02666	20047005	8614803	8587640	+	chrY	57227415	9373790	9401065	26323	27318	0	0.963577	9373790	9401065	89240302	89213139	0.961654	A1a	#C58E4F
HG02666	20047005	18544628	18574031	-	chrY	57227415	25615670	25645013	29164	29424	0	0.991164	25615670	25645013	99170127	99199530	0.961654	A1a	#C58E4F
HG02666	20047005	8973560	8950683	+	chrY	57227415	10437946	10460828	22185	22917	0	0.968059	10437946	10460828	89599059	89576182	0.961654	A1a	#C58E4F
HG02666	20047005	18544047	18495797	+	chrY	57227415	17886696	17934923	47474	48355	0	0.981781	17886696	17934923	99169546	99121296	0.961654	A1a	#C58E4F
HG02666	20047005	9081724	9115294	-	chrY	57227415	10776028	10809666	33416	33755	0	0.989957	10776028	10809666	89707223	89740793	0.961654	A1a	#C58E4F
HG02666	20047005	18574323	18608267	-	chrY	57227415	25645002	25678834	33052	34006	0	0.971946	25645002	25678834	99199822	99233766	0.961654	A1a	#C58E4F
HG02666	20047005	3510014	5001106	-	chrY	57227415	4034486	5525255	1490001	1491320	0	0.999116	4034486	5525255	84135513	85626605	0.961654	A1a	#C58E4F
HG02666	20047005	14143951	14122048	+	chrY	57227415	15874850	15896771	21876	21935	0	0.99731	15874850	15896771	94769450	94747547	0.961654	A1a	#C58E4F
HG02666	20047005	16702248	16722329	-	chrY	57227415	20173488	20193590	17681	20181	0	0.876121	20173488	20193590	97327747	97347828	0.961654	A1a	#C58E4F
HG02666	20047005	622442	653402	-	chrY	57227415	990851	1021786	30761	31021	0	0.991619	990851	1021786	81247941	81278901	0.961654	A1a	#C58E4F
HG02666	20047005	18495797	18544047	-	chrY	57227415	17971054	18019306	47500	48358	0	0.982257	17971054	18019306	99121296	99169546	0.961654	A1a	#C58E4F
HG02666	20047005	16720855	16740942	-	chrY	57227415	20287767	20307753	17631	20139	0	0.875466	20287767	20307753	97346354	97366441	0.961654	A1a	#C58E4F
HG02666	20047005	10002074	10274782	-	chrY	57227415	11694078	11966756	272192	273019	0	0.996971	11694078	11966756	90627573	90900281	0.961654	A1a	#C58E4F
HG02666	20047005	14177297	14398676	-	chrY	57227415	15938168	16159542	221231	221459	0	0.99897	15938168	16159542	94802796	95024175	0.961654	A1a	#C58E4F
HG02666	20047005	8918926	8938913	-	chrY	57227415	10216092	10236057	19356	20010	0	0.967316	10216092	10236057	89544425	89564412	0.961654	A1a	#C58E4F
HG02666	20047005	16757320	16788045	-	chrY	57227415	20174685	20205382	28245	30807	0	0.916837	20174685	20205382	97382819	97413544	0.961654	A1a	#C58E4F
HG02666	20047005	18152357	18196066	-	chrY	57227415	25967297	26010961	43581	43725	0	0.996707	25967297	26010961	98777856	98821565	0.961654	A1a	#C58E4F
HG02666	20047005	16737294	16757393	-	chrY	57227415	20287786	20307776	17658	20159	0	0.875936	20287786	20307776	97362793	97382892	0.961654	A1a	#C58E4F
HG02666	20047005	1174639	1226309	-	chrY	57227415	1514300	1565964	51254	51844	0	0.98862	1514300	1565964	81800138	81851808	0.961654	A1a	#C58E4F
HG02666	20047005	18196088	18280783	-	chrY	57227415	26011223	26095936	84578	84747	0	0.998006	26011223	26095936	98821587	98906282	0.961654	A1a	#C58E4F
HG02666	20047005	16811026	16831110	-	chrY	57227415	20148634	20168652	17615	20167	0	0.873457	20148634	20168652	97436525	97456609	0.961654	A1a	#C58E4F
HG02666	20047005	8973554	8942713	+	chrY	57227415	10322517	10353379	30264	30884	0	0.979925	10322517	10353379	89599053	89568212	0.961654	A1a	#C58E4F
HG02666	20047005	18280831	18495772	-	chrY	57227415	26096419	26311297	214782	214961	0	0.999167	26096419	26311297	98906330	99121271	0.961654	A1a	#C58E4F
HG02666	20047005	10360542	10534216	-	chrY	57227415	12052049	12225678	173552	173696	0	0.999171	12052049	12225678	90986041	91159715	0.961654	A1a	#C58E4F
HG02666	20047005	7045748	7161890	-	chrY	57227415	7604397	7720499	116051	116156	0	0.999096	7604397	7720499	87671247	87787389	0.961654	A1a	#C58E4F
HG02666	20047005	1937015	1958411	-	chrY	57227415	2464494	2485867	21289	21400	0	0.994813	2464494	2485867	82562514	82583910	0.961654	A1a	#C58E4F
HG02666	20047005	16835671	16855787	-	chrY	57227415	20296273	20316362	17813	20208	0	0.881483	20296273	20316362	97461170	97481286	0.961654	A1a	#C58E4F
HG02666	20047005	16780715	16800805	-	chrY	57227415	20183409	20203491	17621	20182	0	0.873105	20183409	20203491	97406214	97426304	0.961654	A1a	#C58E4F
HG02666	20047005	10534213	10680309	-	chrY	57227415	12226640	12372680	145970	146109	0	0.999049	12226640	12372680	91159712	91305808	0.961654	A1a	#C58E4F
HG02666	20047005	16878224	16898321	-	chrY	57227415	20281539	20301627	17982	20152	0	0.892318	20281539	20301627	97503723	97523820	0.961654	A1a	#C58E4F
HG02666	20047005	15474974	15514643	-	chrY	57227415	18640371	18680025	39639	39671	0	0.999193	18640371	18680025	96100473	96140142	0.961654	A1a	#C58E4F
HG02666	20047005	7081758	7050316	+	chrY	57227415	26165114	26196584	31255	31490	0	0.992537	26165114	26196584	87707257	87675815	0.961654	A1a	#C58E4F
HG02666	20047005	8524747	8587615	-	chrY	57227415	9565573	9628434	62839	62881	0	0.999332	9565573	9628434	89150246	89213114	0.961654	A1a	#C58E4F
HG02666	20047005	18320368	18280831	+	chrY	57227415	21924887	21964386	39439	39542	0	0.997395	21924887	21964386	98945867	98906330	0.961654	A1a	#C58E4F
HG02666	20047005	18280784	18196088	+	chrY	57227415	23574161	23658852	84591	84730	0	0.998359	23574161	23658852	98906283	98821587	0.961654	A1a	#C58E4F
HG02666	20047005	992954	1021757	-	chrY	57227415	1331551	1360393	28566	28914	0	0.987964	1331551	1360393	81618453	81647256	0.961654	A1a	#C58E4F
HG02666	20047005	18924425	18945292	-	chrY	57227415	26311583	26332449	20857	20870	0	0.999377	26311583	26332449	99549924	99570791	0.961654	A1a	#C58E4F
HG02666	20047005	18957996	19267174	-	chrY	57227415	26332459	26641505	308889	309226	0	0.99891	26332459	26641505	99583495	99892673	0.961654	A1a	#C58E4F
HG02666	20047005	15514668	16705381	-	chrY	57227415	18870189	20060815	1189976	1191010	0	0.999132	18870189	20060815	96140167	97330880	0.961654	A1a	#C58E4F
HG02666	20047005	574541	595722	-	chrY	57227415	942346	963530	21149	21196	0	0.997783	942346	963530	81200040	81221221	0.961654	A1a	#C58E4F
HG02666	20047005	5897531	5990476	-	chrY	57227415	9812652	9905537	92799	92965	0	0.998214	9812652	9905537	86523030	86615975	0.961654	A1a	#C58E4F
HG02666	20047005	1067889	1092323	-	chrY	57227415	1408698	1433131	24374	24439	0	0.99734	1408698	1433131	81693388	81717822	0.961654	A1a	#C58E4F
HG02666	20047005	7370682	8301490	-	chrY	57227415	7925758	8856336	930188	930957	0	0.999174	7925758	8856336	87996181	88926989	0.961654	A1a	#C58E4F
HG02666	20047005	19352499	19420271	-	chrY	57227415	56677978	56745839	67075	68097	0	0.984992	56677978	56745839	99977998	100045770	0.961654	A1a	#C58E4F
HG02666	20047005	16773606	16793966	-	chrY	57227415	20173047	20193402	18001	20456	0	0.879986	20173047	20193402	97399105	97419465	0.961654	A1a	#C58E4F
HG02666	20047005	10822111	12338558	-	chrY	57227415	12514045	14030181	1515316	1516777	0	0.999037	12514045	14030181	91447610	92964057	0.961654	A1a	#C58E4F
HG02666	20047005	8973554	8942713	+	chrY	57227415	10454964	10485827	30310	30887	0	0.981319	10454964	10485827	89599053	89568212	0.961654	A1a	#C58E4F
HG02666	20047005	16773674	16753412	+	chrY	57227415	20062851	20083091	17903	20348	0	0.879841	20062851	20083091	97399173	97378911	0.961654	A1a	#C58E4F
HG02666	20047005	16816896	16796871	+	chrY	57227415	20062851	20082860	17726	20103	0	0.881759	20062851	20082860	97442395	97422370	0.961654	A1a	#C58E4F
HG02666	20047005	16727022	16747116	-	chrY	57227415	20301151	20321130	17585	20155	0	0.872488	20301151	20321130	97352521	97372615	0.961654	A1a	#C58E4F
HG02666	20047005	16854572	16876763	-	chrY	57227415	20303176	20325392	20275	22256	0	0.91099	20303176	20325392	97480071	97502262	0.961654	A1a	#C58E4F
HG02666	20047005	8301432	8492241	-	chrY	57227415	8856080	9046914	190721	190872	0	0.999209	8856080	9046914	88926931	89117740	0.961654	A1a	#C58E4F
HG02666	20047005	18574031	18544628	+	chrY	57227415	24025120	24054460	29164	29421	0	0.991265	24025120	24054460	99199530	99170127	0.961654	A1a	#C58E4F
HG02666	20047005	18544626	18564785	-	chrY	57227415	18019299	18039476	19983	20197	0	0.989404	18019299	18039476	99170125	99190284	0.961654	A1a	#C58E4F
HG02666	20047005	19350809	19420271	-	chrY	57227415	56679838	56749429	68744	69808	0	0.984758	56679838	56749429	99976308	100045770	0.961654	A1a	#C58E4F
HG02666	20047005	16848772	16868763	-	chrY	57227415	20096296	20116403	17609	20171	0	0.872986	20096296	20116403	97474271	97494262	0.961654	A1a	#C58E4F
HG02666	20047005	8963241	8942713	+	chrY	57227415	10361604	10382150	18633	20626	0	0.903374	10361604	10382150	89588740	89568212	0.961654	A1a	#C58E4F
HG02666	20047005	8969026	8942713	+	chrY	57227415	10361604	10387935	24406	26411	0	0.924085	10361604	10387935	89594525	89568212	0.961654	A1a	#C58E4F
HG02666	20047005	16880085	16900162	-	chrY	57227415	20112730	20132831	17739	20198	0	0.878255	20112730	20132831	97505584	97525661	0.961654	A1a	#C58E4F
HG02666	20047005	1	23180	-	chrY	57227415	376751	399939	23070	23217	0	0.993668	376751	399939	80625500	80648679	0.961654	A1a	#C58E4F
HG02666	20047005	8973554	8942713	+	chrY	57227415	10362861	10393725	29197	30929	0	0.944001	10362861	10393725	89599053	89568212	0.961654	A1a	#C58E4F
HG02666	20047005	16737294	16757393	-	chrY	57227415	20263103	20283070	17701	20152	0	0.878374	20263103	20283070	97362793	97382892	0.961654	A1a	#C58E4F
HG02666	20047005	16831134	16851210	-	chrY	57227415	20309953	20330026	17744	20193	0	0.87872	20309953	20330026	97456633	97476709	0.961654	A1a	#C58E4F
HG02666	20047005	8973554	8942713	+	chrY	57227415	10368653	10399517	30286	30883	0	0.980669	10368653	10399517	89599053	89568212	0.961654	A1a	#C58E4F
HG02666	20047005	16756922	16777145	-	chrY	57227415	20162658	20182842	17861	20303	0	0.879722	20162658	20182842	97382421	97402644	0.961654	A1a	#C58E4F
HG02666	20047005	16831127	16851210	-	chrY	57227415	20328440	20348524	17807	20196	0	0.881709	20328440	20348524	97456626	97476709	0.961654	A1a	#C58E4F
HG02666	20047005	115920	159320	-	chrY	57227415	484395	527955	43030	43679	0	0.985142	484395	527955	80741419	80784819	0.961654	A1a	#C58E4F
HG02666	20047005	19465508	19585667	-	chrY	57227415	56821509	56941644	119917	120241	0	0.997305	56821509	56941644	100091007	100211166	0.961654	A1a	#C58E4F
HG02666	20047005	8973560	8942713	+	chrY	57227415	10374443	10405307	30814	30867	0	0.998283	10374443	10405307	89599059	89568212	0.961654	A1a	#C58E4F
HG02666	20047005	18381017	18349550	+	chrY	57227415	7608953	7640379	31230	31486	0	0.991869	7608953	7640379	99006516	98975049	0.961654	A1a	#C58E4F
HG02666	20047005	12338583	14122064	-	chrY	57227415	14099387	15882690	1782202	1784099	0	0.998937	14099387	15882690	92964082	94747563	0.961654	A1a	#C58E4F
HG02666	20047005	8973560	8942713	+	chrY	57227415	10386014	10416875	30804	30867	0	0.997959	10386014	10416875	89599059	89568212	0.961654	A1a	#C58E4F
HG02666	20047005	16880079	16900157	-	chrY	57227415	20150947	20171035	17779	20191	0	0.880541	20150947	20171035	97505578	97525656	0.961654	A1a	#C58E4F
HG02666	20047005	16962352	17640853	-	chrY	57227415	20343280	21021692	677904	678589	0	0.998991	20343280	21021692	97587851	98266352	0.961654	A1a	#C58E4F
HG02666	20047005	19585774	19634502	-	chrY	57227415	56941648	56990343	48574	48775	0	0.995879	56941648	56990343	100211273	100260001	0.961654	A1a	#C58E4F
HG02666	20047005	18152357	18196066	-	chrY	57227415	22493315	22536990	43619	43712	0	0.997872	22493315	22536990	98777856	98821565	0.961654	A1a	#C58E4F
HG02666	20047005	236477	261424	-	chrY	57227415	601909	626857	24531	25202	0	0.973375	601909	626857	80861976	80886923	0.961654	A1a	#C58E4F
HG02666	20047005	16791745	16811850	-	chrY	57227415	20104018	20124111	17582	20191	0	0.870784	20104018	20124111	97417244	97437349	0.961654	A1a	#C58E4F
HG02666	20047005	16753152	16773254	-	chrY	57227415	20104018	20124106	17611	20200	0	0.871832	20104018	20124106	97378651	97398753	0.961654	A1a	#C58E4F
HG02666	20047005	7165217	7370544	-	chrY	57227415	7720500	7925774	205206	205338	0	0.999357	7720500	7925774	87790716	87996043	0.961654	A1a	#C58E4F
HG02666	20047005	1029908	1050509	-	chrY	57227415	1370290	1390817	20339	20642	0	0.985321	1370290	1390817	81655407	81676008	0.961654	A1a	#C58E4F
HG02666	20047005	1356406	1389347	-	chrY	57227415	1702409	1735363	32781	33006	0	0.993183	1702409	1735363	81981905	82014846	0.961654	A1a	#C58E4F
HG02666	20047005	19637028	19709987	-	chrY	57227415	56990122	57063030	72733	72993	0	0.996438	56990122	57063030	100262527	100335486	0.961654	A1a	#C58E4F
HG02666	20047005	8971705	8942713	+	chrY	57227415	10399451	10428455	28961	29008	0	0.99838	10399451	10428455	89597204	89568212	0.961654	A1a	#C58E4F
HG02666	20047005	16863198	16883294	-	chrY	57227415	20273010	20293107	17847	20159	0	0.885312	20273010	20293107	97488697	97508793	0.961654	A1a	#C58E4F
HG02666	20047005	19710004	19862765	-	chrY	57227415	57062981	57215660	152214	152862	0	0.995761	57062981	57215660	100335503	100488264	0.961654	A1a	#C58E4F
HG02666	20047005	17688910	17641050	+	chrY	57227415	21005916	21053790	47529	47894	0	0.992379	21005916	21053790	98314409	98266549	0.961654	A1a	#C58E4F
HG02666	20047005	8973560	8945982	+	chrY	57227415	10403386	10430973	27307	27597	0	0.989492	10403386	10430973	89599059	89571481	0.961654	A1a	#C58E4F
GM18874	19647028	827112	855392	+	chrY	57227415	1183601	1211743	28009	28323	0	0.988914	1183601	1211743	827112	855392	0.955118	E	#548C73
GM18874	19647028	8580265	8538303	-	chrY	57227415	10455797	10497739	40953	42019	0	0.974631	10455797	10497739	8580265	8538303	0.955118	E	#548C73
GM18874	19647028	14788021	14916317	+	chrY	57227415	17327558	17455815	128250	128303	0	0.999587	17327558	17455815	14788021	14916317	0.955118	E	#548C73
GM18874	19647028	8573433	8548316	-	chrY	57227415	10508064	10533182	22889	25228	0	0.907286	10508064	10533182	8573433	8548316	0.955118	E	#548C73
GM18874	19647028	16276004	16296097	+	chrY	57227415	20282322	20302405	17903	20145	0	0.888707	20282322	20302405	16276004	16296097	0.955118	E	#548C73
GM18874	19647028	18425980	18297310	-	chrY	57227415	23574162	23702776	128489	128693	0	0.998415	23574162	23702776	18425980	18297310	0.955118	E	#548C73
GM18874	19647028	16204286	16225103	+	chrY	57227415	20262194	20283004	19131	20880	0	0.916236	20262194	20283004	16204286	16225103	0.955118	E	#548C73
GM18874	19647028	1391107	1420017	+	chrY	57227415	1735146	1764062	28705	29029	0	0.988839	1735146	1764062	1391107	1420017	0.955118	E	#548C73
GM18874	19647028	16174248	16194333	+	chrY	57227415	20157984	20178008	17638	20148	0	0.875422	20157984	20178008	16174248	16194333	0.955118	E	#548C73
GM18874	19647028	2244398	2362976	+	chrY	57227415	2773422	2891980	118452	118617	0	0.998609	2773422	2891980	2244398	2362976	0.955118	E	#548C73
GM18874	19647028	8577128	8552075	-	chrY	57227415	10476289	10501339	24427	25097	0	0.973304	10476289	10501339	8577128	8552075	0.955118	E	#548C73
GM18874	19647028	18256667	18236251	-	chrY	57227415	24802175	24822587	20243	20430	0	0.990847	24802175	24822587	18256667	18236251	0.955118	E	#548C73
GM18874	19647028	19074627	19100388	+	chrY	57227415	56681139	56707060	25500	25964	0	0.982129	56681139	56707060	19074627	19100388	0.955118	E	#548C73
GM18874	19647028	16243977	16264018	+	chrY	57227415	20157012	20177106	17773	20156	0	0.881772	20157012	20177106	16243977	16264018	0.955118	E	#548C73
GM18874	19647028	16139146	16159244	+	chrY	57227415	20301140	20321138	17614	20168	0	0.873364	20301140	20321138	16139146	16159244	0.955118	E	#548C73
GM18874	19647028	16300680	16320770	+	chrY	57227415	20120747	20140832	17763	20183	0	0.880097	20120747	20140832	16300680	16320770	0.955118	E	#548C73
GM18874	19647028	16141997	16165724	+	chrY	57227415	20097920	20121642	21250	23854	0	0.890836	20097920	20121642	16141997	16165724	0.955118	E	#548C73
GM18874	19647028	19074627	19100388	+	chrY	57227415	56706146	56732056	25464	25990	0	0.979761	56706146	56732056	19074627	19100388	0.955118	E	#548C73
GM18874	19647028	1223035	1260766	+	chrY	57227415	1565924	1603700	37400	37967	0	0.985066	1565924	1603700	1223035	1260766	0.955118	E	#548C73
GM18874	19647028	16193411	16213476	+	chrY	57227415	20121251	20141305	17714	20162	0	0.878583	20121251	20141305	16193411	16213476	0.955118	E	#548C73
GM18874	19647028	8580262	8553081	-	chrY	57227415	10490875	10518038	24654	27293	0	0.903309	10490875	10518038	8580262	8553081	0.955118	E	#548C73
GM18874	19647028	11543429	11868407	+	chrY	57227415	13693466	14018370	324649	325022	0	0.998852	13693466	14018370	11543429	11868407	0.955118	E	#548C73
GM18874	19647028	2161817	2244834	+	chrY	57227415	2690837	2773735	82735	83055	0	0.996147	2690837	2773735	2161817	2244834	0.955118	E	#548C73
GM18874	19647028	16237007	16256965	+	chrY	57227415	20288954	20308921	17744	20045	0	0.885208	20288954	20308921	16237007	16256965	0.955118	E	#548C73
GM18874	19647028	16265849	16285886	+	chrY	57227415	20125968	20146070	17618	20162	0	0.873822	20125968	20146070	16265849	16285886	0.955118	E	#548C73
GM18874	19647028	8577186	8538303	-	chrY	57227415	10384134	10423006	38260	38918	0	0.983093	10384134	10423006	8577186	8538303	0.955118	E	#548C73
GM18874	19647028	2011755	2049284	+	chrY	57227415	2541365	2578909	37448	37569	0	0.996779	2541365	2578909	2011755	2049284	0.955118	E	#548C73
GM18874	19647028	10221865	10363749	+	chrY	57227415	12372477	12514331	141790	141904	0	0.999197	12372477	12514331	10221865	10363749	0.955118	E	#548C73
GM18874	19647028	16345557	16365976	+	chrY	57227415	20171702	20192164	18059	20534	0	0.879468	20171702	20192164	16345557	16365976	0.955118	E	#548C73
GM18874	19647028	5716585	5743483	+	chrY	57227415	9353510	9380424	26209	26968	0	0.971856	9353510	9380424	5716585	5743483	0.955118	E	#548C73
GM18874	19647028	18297310	18341138	+	chrY	57227415	22493315	22537144	43755	43858	0	0.997652	22493315	22537144	18297310	18341138	0.955118	E	#548C73
GM18874	19647028	14916342	15595023	+	chrY	57227415	18870189	19548718	678479	678711	0	0.999658	18870189	19548718	14916342	15595023	0.955118	E	#548C73
GM18874	19647028	8820105	8841204	+	chrY	57227415	10923564	10944685	20987	21134	0	0.993044	10923564	10944685	8820105	8841204	0.955118	E	#548C73
GM18874	19647028	16145898	16166006	+	chrY	57227415	20287780	20307771	17663	20168	0	0.875793	20287780	20307771	16145898	16166006	0.955118	E	#548C73
GM18874	19647028	3256803	3452133	+	chrY	57227415	3785284	3980584	195286	195337	0	0.999739	3785284	3980584	3256803	3452133	0.955118	E	#548C73
GM18874	19647028	16262257	16282269	+	chrY	57227415	20112730	20132806	17631	20152	0	0.874901	20112730	20132806	16262257	16282269	0.955118	E	#548C73
GM18874	19647028	6386246	6559548	+	chrY	57227415	7175326	7348523	173189	173303	0	0.999342	7175326	7348523	6386246	6559548	0.955118	E	#548C73
GM18874	19647028	16197566	16217681	+	chrY	57227415	20296283	20316362	17841	20192	0	0.883568	20296283	20316362	16197566	16217681	0.955118	E	#548C73
GM18874	19647028	18196369	18287655	+	chrY	57227415	24784862	24876144	90539	91375	0	0.990851	24784862	24876144	18196369	18287655	0.955118	E	#548C73
GM18874	19647028	16193409	16213490	+	chrY	57227415	20273044	20293094	17737	20169	0	0.879419	20273044	20293094	16193409	16213490	0.955118	E	#548C73
GM18874	19647028	8668915	8702501	+	chrY	57227415	10776028	10809666	33530	33646	0	0.996552	10776028	10809666	8668915	8702501	0.955118	E	#548C73
GM18874	19647028	3508320	4999307	+	chrY	57227415	4034486	5525255	1490428	1491083	0	0.999561	4034486	5525255	3508320	4999307	0.955118	E	#548C73
GM18874	19647028	9522650	9900663	+	chrY	57227415	11674123	12052051	377809	378093	0	0.999249	11674123	12052051	9522650	9900663	0.955118	E	#548C73
GM18874	19647028	627798	659073	+	chrY	57227415	990550	1021786	31081	31332	0	0.991989	990550	1021786	627798	659073	0.955118	E	#548C73
GM18874	19647028	16138405	16166867	+	chrY	57227415	20083275	20111633	25012	28667	0	0.872501	20083275	20111633	16138405	16166867	0.955118	E	#548C73
GM18874	19647028	8580265	8557862	-	chrY	57227415	10478951	10501339	21448	22457	0	0.95507	10478951	10501339	8580265	8557862	0.955118	E	#548C73
GM18874	19647028	18234113	18214040	-	chrY	57227415	24824725	24844804	19974	20085	0	0.994473	24824725	24844804	18234113	18214040	0.955118	E	#548C73
GM18874	19647028	5716585	5743483	+	chrY	57227415	9482982	9509916	26211	26992	0	0.971066	9482982	9509916	5716585	5743483	0.955118	E	#548C73
GM18874	19647028	18214039	18256667	+	chrY	57227415	23188123	23230749	42351	42654	0	0.992896	23188123	23230749	18214039	18256667	0.955118	E	#548C73
GM18874	19647028	2103683	2131058	+	chrY	57227415	2632047	2659413	27234	27400	0	0.993942	2632047	2659413	2103683	2131058	0.955118	E	#548C73
GM18874	19647028	16202671	16222789	+	chrY	57227415	20096296	20116527	17717	20300	0	0.872759	20096296	20116527	16202671	16222789	0.955118	E	#548C73
GM18874	19647028	16132956	16153056	+	chrY	57227415	20259949	20279915	17658	20150	0	0.876328	20259949	20279915	16132956	16153056	0.955118	E	#548C73
GM18874	19647028	17097413	17531355	+	chrY	57227415	21063744	21497635	433727	433962	0	0.999458	21063744	21497635	17097413	17531355	0.955118	E	#548C73
GM18874	19647028	8580265	8552417	-	chrY	57227415	10432992	10460828	26714	27909	0	0.957182	10432992	10460828	8580265	8552417	0.955118	E	#548C73
GM18874	19647028	8580265	8538303	-	chrY	57227415	10317568	10359507	39977	42054	0	0.950611	10317568	10359507	8580265	8538303	0.955118	E	#548C73
GM18874	19647028	19078698	19100388	+	chrY	57227415	56695940	56717732	21415	21874	0	0.979016	56695940	56717732	19078698	19100388	0.955118	E	#548C73
GM18874	19647028	16303605	16329779	+	chrY	57227415	20276706	20302841	23393	26228	0	0.891909	20276706	20302841	16303605	16329779	0.955118	E	#548C73
GM18874	19647028	8566787	8540837	-	chrY	57227415	10434887	10460828	25250	25988	0	0.971602	10434887	10460828	8566787	8540837	0.955118	E	#548C73
GM18874	19647028	8930673	8961927	+	chrY	57227415	11037032	11068189	30886	31310	0	0.986458	11037032	11068189	8930673	8961927	0.955118	E	#548C73
GM18874	19647028	16216280	16236225	+	chrY	57227415	20098552	20118649	17612	20141	0	0.874435	20098552	20118649	16216280	16236225	0.955118	E	#548C73
GM18874	19647028	17103415	17081440	-	chrY	57227415	21047767	21069745	21390	22012	0	0.971743	21047767	21069745	17103415	17081440	0.955118	E	#548C73
GM18874	19647028	1	50488	+	chrY	57227415	376450	426958	50349	50569	0	0.99565	376450	426958	1	50488	0.955118	E	#548C73
GM18874	19647028	414575	454302	+	chrY	57227415	779024	818636	39443	39805	0	0.990906	779024	818636	414575	454302	0.955118	E	#548C73
GM18874	19647028	1260496	1281440	+	chrY	57227415	1603800	1624780	20825	20999	0	0.991714	1603800	1624780	1260496	1281440	0.955118	E	#548C73
GM18874	19647028	16110041	16130141	+	chrY	57227415	20162808	20182882	17661	20198	0	0.874394	20162808	20182882	16110041	16130141	0.955118	E	#548C73
GM18874	19647028	18282881	18249530	-	chrY	57227415	23150701	23184076	32955	33407	0	0.98647	23150701	23184076	18282881	18249530	0.955118	E	#548C73
GM18874	19647028	520114	545937	+	chrY	57227415	884564	910343	25715	25835	0	0.995355	884564	910343	520114	545937	0.955118	E	#548C73
GM18874	19647028	16369778	17087461	+	chrY	57227415	20336187	21053790	716768	717731	0	0.998658	20336187	21053790	16369778	17087461	0.955118	E	#548C73
GM18874	19647028	18198282	18220834	+	chrY	57227415	23150701	23173231	22020	22592	0	0.974681	23150701	23173231	18198282	18220834	0.955118	E	#548C73
GM18874	19647028	7444634	7464967	+	chrY	57227415	8305950	8326301	20331	20353	0	0.998919	8305950	8326301	7444634	7464967	0.955118	E	#548C73
GM18874	19647028	18466003	18341435	-	chrY	57227415	21924887	22049365	124343	124573	0	0.998154	21924887	22049365	18466003	18341435	0.955118	E	#548C73
GM18874	19647028	2049587	2102809	+	chrY	57227415	2578818	2632016	53046	53281	0	0.995589	2578818	2632016	2049587	2102809	0.955118	E	#548C73
GM18874	19647028	16231040	16251115	+	chrY	57227415	20272991	20293107	17871	20176	0	0.885755	20272991	20293107	16231040	16251115	0.955118	E	#548C73
GM18874	19647028	18234113	18196369	-	chrY	57227415	23210340	23248108	37478	37793	0	0.991665	23210340	23248108	18234113	18196369	0.955118	E	#548C73
GM18874	19647028	16212286	16232763	+	chrY	57227415	20120861	20141418	18214	20620	0	0.883317	20120861	20141418	16212286	16232763	0.955118	E	#548C73
GM18874	19647028	18297310	18971733	+	chrY	57227415	25967297	26641505	673946	674487	0	0.999198	25967297	26641505	18297310	18971733	0.955118	E	#548C73
GM18874	19647028	8580265	8559892	-	chrY	57227415	10512832	10533182	18592	20457	0	0.908833	10512832	10533182	8580265	8559892	0.955118	E	#548C73
GM18874	19647028	18284069	18260381	-	chrY	57227415	24785622	24809309	23042	23756	0	0.969944	24785622	24809309	18284069	18260381	0.955118	E	#548C73
GM18874	19647028	19075049	19100388	+	chrY	57227415	56677978	56703516	25100	25552	0	0.982311	56677978	56703516	19075049	19100388	0.955118	E	#548C73
GM18874	19647028	8577184	8552417	-	chrY	57227415	10343787	10368560	24023	24820	0	0.967889	10343787	10368560	8577184	8552417	0.955118	E	#548C73
GM18874	19647028	15575015	16107229	+	chrY	57227415	19528720	20060815	532055	532226	0	0.999679	19528720	20060815	15575015	16107229	0.955118	E	#548C73
GM18874	19647028	18260381	18294792	+	chrY	57227415	23223616	23258086	33355	34536	0	0.965804	23223616	23258086	18260381	18294792	0.955118	E	#548C73
GM18874	19647028	18641747	18426494	-	chrY	57227415	23358994	23574168	215128	215258	0	0.999396	23358994	23574168	18641747	18426494	0.955118	E	#548C73
GM18874	19647028	5743508	6087482	+	chrY	57227415	6532754	6876653	343867	343977	0	0.99968	6532754	6876653	5743508	6087482	0.955118	E	#548C73
GM18874	19647028	16157986	16178560	+	chrY	57227415	20125280	20145815	18177	20663	0	0.879688	20125280	20145815	16157986	16178560	0.955118	E	#548C73
GM18874	19647028	16198568	16232682	+	chrY	57227415	20287039	20321181	30293	34298	0	0.883229	20287039	20321181	16198568	16232682	0.955118	E	#548C73
GM18874	19647028	6851761	6815659	-	chrY	57227415	22690692	22726842	35903	36182	0	0.992289	22690692	22726842	6851761	6815659	0.955118	E	#548C73
GM18874	19647028	8566216	8542702	-	chrY	57227415	10406684	10430199	23355	23532	0	0.992478	10406684	10430199	8566216	8542702	0.955118	E	#548C73
GM18874	19647028	16242874	16262949	+	chrY	57227415	20301079	20321160	17688	20170	0	0.876946	20301079	20321160	16242874	16262949	0.955118	E	#548C73
GM18874	19647028	1148360	1221348	+	chrY	57227415	1491550	1564621	72409	73370	0	0.986902	1491550	1564621	1148360	1221348	0.955118	E	#548C73
GM18874	19647028	16265880	16285897	+	chrY	57227415	20170960	20191063	17581	20166	0	0.871814	20170960	20191063	16265880	16285897	0.955118	E	#548C73
GM18874	19647028	16279452	16299531	+	chrY	57227415	20112730	20132831	17742	20197	0	0.878447	20112730	20132831	16279452	16299531	0.955118	E	#548C73
GM18874	19647028	16209423	16229945	+	chrY	57227415	20156568	20177180	18257	20671	0	0.883218	20156568	20177180	16209423	16229945	0.955118	E	#548C73
GM18874	19647028	6067469	6406307	+	chrY	57227415	6856646	7195379	338705	338844	0	0.99959	6856646	7195379	6067469	6406307	0.955118	E	#548C73
GM18874	19647028	16320911	16340981	+	chrY	57227415	20307458	20327518	18022	20092	0	0.896974	20307458	20327518	16320911	16340981	0.955118	E	#548C73
GM18874	19647028	923953	944058	+	chrY	57227415	1277646	1297738	20004	20115	0	0.994482	1277646	1297738	923953	944058	0.955118	E	#548C73
GM18874	19647028	6539547	6803277	+	chrY	57227415	7328536	7592197	263609	263742	0	0.999496	7328536	7592197	6539547	6803277	0.955118	E	#548C73
GM18874	19647028	9901168	10221863	+	chrY	57227415	12052049	12372680	320570	320724	0	0.99952	12052049	12372680	9901168	10221863	0.955118	E	#548C73
GM18874	19647028	16162011	16182114	+	chrY	57227415	20183404	20203494	17611	20196	0	0.872004	20183404	20203494	16162011	16182114	0.955118	E	#548C73
GM18874	19647028	8572574	8546627	-	chrY	57227415	10434887	10460828	25225	25987	0	0.970678	10434887	10460828	8572574	8546627	0.955118	E	#548C73
GM18874	19647028	80512	105720	+	chrY	57227415	456919	482092	24990	25280	0	0.988528	456919	482092	80512	105720	0.955118	E	#548C73
GM18874	19647028	1724017	1747863	+	chrY	57227415	2253107	2276891	23707	23855	0	0.993796	2253107	2276891	1724017	1747863	0.955118	E	#548C73
GM18874	19647028	6815774	7440633	+	chrY	57227415	7604413	8229176	624694	624881	0	0.999701	7604413	8229176	6815774	7440633	0.955118	E	#548C73
GM18874	19647028	16244523	16272184	+	chrY	57227415	20266552	20294236	25672	27751	0	0.925084	20266552	20294236	16244523	16272184	0.955118	E	#548C73
GM18874	19647028	6851761	6820319	-	chrY	57227415	26165114	26196584	31262	31491	0	0.992728	26165114	26196584	6851761	6820319	0.955118	E	#548C73
GM18874	19647028	18526671	18495193	-	chrY	57227415	7608953	7640379	31232	31495	0	0.991649	7608953	7640379	18526671	18495193	0.955118	E	#548C73
GM18874	19647028	11868407	11833943	-	chrY	57227415	14024358	14058793	34149	34495	0	0.98997	14024358	14058793	11868407	11833943	0.955118	E	#548C73
GM18874	19647028	1607993	1684436	+	chrY	57227415	2137488	2213736	75901	76563	0	0.991354	2137488	2213736	1607993	1684436	0.955118	E	#548C73
GM18874	19647028	16132968	16153067	+	chrY	57227415	20152561	20172598	17634	20202	0	0.872884	20152561	20172598	16132968	16153067	0.955118	E	#548C73
GM18874	19647028	3432110	3505782	+	chrY	57227415	3960571	4034223	73645	73672	0	0.999634	3960571	4034223	3432110	3505782	0.955118	E	#548C73
GM18874	19647028	7444987	8107469	+	chrY	57227415	8306303	8968644	662248	662550	0	0.999544	8306303	8968644	7444987	8107469	0.955118	E	#548C73
GM18874	19647028	18267514	18236251	-	chrY	57227415	23176942	23208202	31088	31281	0	0.99383	23176942	23208202	18267514	18236251	0.955118	E	#548C73
GM18874	19647028	16225436	16245493	+	chrY	57227415	20301069	20321164	17775	20174	0	0.881085	20301069	20321164	16225436	16245493	0.955118	E	#548C73
GM18874	19647028	1315842	1337143	+	chrY	57227415	1661116	1682371	21095	21318	0	0.989539	1661116	1682371	1315842	1337143	0.955118	E	#548C73
GM18874	19647028	5716585	5743483	+	chrY	57227415	9373790	9400770	26228	27016	0	0.970832	9373790	9400770	5716585	5743483	0.955118	E	#548C73
GM18874	19647028	1337152	1391060	+	chrY	57227415	1681478	1735325	53646	53975	0	0.993905	1681478	1735325	1337152	1391060	0.955118	E	#548C73
GM18874	19647028	16162025	16182118	+	chrY	57227415	20104027	20124104	17548	20204	0	0.868541	20104027	20124104	16162025	16182118	0.955118	E	#548C73
GM18874	19647028	16250988	16271042	+	chrY	57227415	20121211	20141315	17755	20168	0	0.880355	20121211	20141315	16250988	16271042	0.955118	E	#548C73
GM18874	19647028	16110731	16130818	+	chrY	57227415	20104876	20124944	17561	20194	0	0.869615	20104876	20124944	16110731	16130818	0.955118	E	#548C73
GM18874	19647028	19306509	19488095	+	chrY	57227415	56990122	57171625	181085	181689	0	0.996676	56990122	57171625	19306509	19488095	0.955118	E	#548C73
GM18874	19647028	8579184	8548488	-	chrY	57227415	10399520	10430199	30361	30714	0	0.988507	10399520	10430199	8579184	8548488	0.955118	E	#548C73
GM18874	19647028	16335761	16366430	+	chrY	57227415	20274748	20305364	28394	30733	0	0.923893	20274748	20305364	16335761	16366430	0.955118	E	#548C73
GM18874	19647028	4999701	5743483	+	chrY	57227415	5525192	6268881	743191	743881	0	0.999072	5525192	6268881	4999701	5743483	0.955118	E	#548C73
GM18874	19647028	17783372	18179026	+	chrY	57227415	22746680	23142275	395382	395730	0	0.999121	22746680	23142275	17783372	18179026	0.955118	E	#548C73
GM18874	19647028	16231683	16252049	+	chrY	57227415	20154543	20174982	18259	20492	0	0.891031	20154543	20174982	16231683	16252049	0.955118	E	#548C73
GM18874	19647028	16361738	16384085	+	chrY	57227415	20185413	20207790	19942	22418	0	0.889553	20185413	20207790	16361738	16384085	0.955118	E	#548C73
GM18874	19647028	1105486	1130314	+	chrY	57227415	1449579	1474368	24531	24963	0	0.982694	1449579	1474368	1105486	1130314	0.955118	E	#548C73
GM18874	19647028	8580265	8554276	-	chrY	57227415	10404225	10430199	25475	26017	0	0.979167	10404225	10430199	8580265	8554276	0.955118	E	#548C73
GM18874	19647028	1419474	1559990	+	chrY	57227415	1764719	1905087	140034	140650	0	0.99562	1764719	1905087	1419474	1559990	0.955118	E	#548C73
GM18874	19647028	16251043	16271047	+	chrY	57227415	20170960	20191062	17636	20148	0	0.875323	20170960	20191062	16251043	16271047	0.955118	E	#548C73
GM18874	19647028	18179026	18098134	-	chrY	57227415	23278434	23359298	80807	80919	0	0.998616	23278434	23359298	18179026	18098134	0.955118	E	#548C73
GM18874	19647028	8572574	8538303	-	chrY	57227415	10457692	10491956	33685	34308	0	0.981841	10457692	10491956	8572574	8538303	0.955118	E	#548C73
GM18874	19647028	17531380	18195044	+	chrY	57227415	24128564	24791988	663034	663746	0	0.998927	24128564	24791988	17531380	18195044	0.955118	E	#548C73
GM18874	19647028	16220004	16240791	+	chrY	57227415	20156693	20177574	19201	20915	0	0.918049	20156693	20177574	16220004	16240791	0.955118	E	#548C73
GM18874	19647028	8960264	9196478	+	chrY	57227415	11066255	11302495	235581	236478	0	0.996207	11066255	11302495	8960264	9196478	0.955118	E	#548C73
GM18874	19647028	11868523	12191127	+	chrY	57227415	14099387	14421963	322516	322642	0	0.999609	14099387	14421963	11868523	12191127	0.955118	E	#548C73
GM18874	19647028	16243532	16263512	+	chrY	57227415	20100417	20120515	17565	20152	0	0.871626	20100417	20120515	16243532	16263512	0.955118	E	#548C73
GM18874	19647028	8561710	8538302	-	chrY	57227415	10502425	10525829	20979	23518	0	0.89204	10502425	10525829	8561710	8538302	0.955118	E	#548C73
GM18874	19647028	16319266	16340588	+	chrY	57227415	20275500	20296800	19123	21364	0	0.895104	20275500	20296800	16319266	16340588	0.955118	E	#548C73
GM18874	19647028	8580265	8538303	-	chrY	57227415	10363698	10405649	39997	42052	0	0.951132	10363698	10405649	8580265	8538303	0.955118	E	#548C73
GM18874	19647028	19077047	19100388	+	chrY	57227415	56726415	56749927	23108	23541	0	0.981607	56726415	56749927	19077047	19100388	0.955118	E	#548C73
GM18874	19647028	16279446	16299526	+	chrY	57227415	20150947	20171035	17773	20196	0	0.880026	20150947	20171035	16279446	16299526	0.955118	E	#548C73
GM18874	19647028	855066	879200	+	chrY	57227415	1211589	1235601	23830	24215	0	0.984101	1211589	1235601	855066	879200	0.955118	E	#548C73
GM18874	19647028	18179026	17531380	-	chrY	57227415	24894109	25541570	647259	647709	0	0.999305	24894109	25541570	18179026	17531380	0.955118	E	#548C73
GM18874	19647028	190380	218485	+	chrY	57227415	556925	585022	27872	28182	0	0.989	556925	585022	190380	218485	0.955118	E	#548C73
GM18874	19647028	8570590	8542771	-	chrY	57227415	10488961	10516782	25101	27945	0	0.898229	10488961	10516782	8570590	8542771	0.955118	E	#548C73
GM18874	19647028	1582069	1605568	+	chrY	57227415	1925889	1949345	23361	23526	0	0.992986	1925889	1949345	1582069	1605568	0.955118	E	#548C73
GM18874	19647028	301992	326417	+	chrY	57227415	667790	692213	24333	24448	0	0.995296	667790	692213	301992	326417	0.955118	E	#548C73
GM18874	19647028	326001	359470	+	chrY	57227415	692115	725475	33217	33490	0	0.991848	692115	725475	326001	359470	0.955118	E	#548C73
GM18874	19647028	10363660	11563459	+	chrY	57227415	12514045	13713503	1199311	1199838	0	0.999561	12514045	13713503	10363660	11563459	0.955118	E	#548C73
GM18874	19647028	1065337	1088573	+	chrY	57227415	1409853	1433131	22966	23376	0	0.982461	1409853	1433131	1065337	1088573	0.955118	E	#548C73
GM18874	19647028	16106475	16126576	+	chrY	57227415	20184262	20204359	17671	20209	0	0.874412	20184262	20204359	16106475	16126576	0.955118	E	#548C73
GM18874	19647028	233491	263733	+	chrY	57227415	599071	629304	29812	30518	0	0.976866	599071	629304	233491	263733	0.955118	E	#548C73
GM18874	19647028	12180986	12502188	+	chrY	57227415	14411798	14732904	321080	321220	0	0.999564	14411798	14732904	12180986	12502188	0.955118	E	#548C73
GM18874	19647028	16262199	16282478	+	chrY	57227415	20301071	20321368	18008	20349	0	0.884957	20301071	20321368	16262199	16282478	0.955118	E	#548C73
GM18874	19647028	574471	597847	+	chrY	57227415	939050	962445	23248	23433	0	0.992105	939050	962445	574471	597847	0.955118	E	#548C73
GM18874	19647028	9196489	9426994	+	chrY	57227415	11302861	11533378	230276	230614	0	0.998534	11302861	11533378	9196489	9426994	0.955118	E	#548C73
GM18874	19647028	12482163	12870828	+	chrY	57227415	14712873	15101461	388549	388695	0	0.999624	14712873	15101461	12482163	12870828	0.955118	E	#548C73
GM18874	19647028	8087463	8185754	+	chrY	57227415	8948659	9046914	98253	98291	0	0.999613	8948659	9046914	8087463	8185754	0.955118	E	#548C73
GM18874	19647028	1027050	1051854	+	chrY	57227415	1369823	1394527	24656	24811	0	0.993753	1369823	1394527	1027050	1051854	0.955118	E	#548C73
GM18874	19647028	16279465	16299509	+	chrY	57227415	20170960	20191060	17690	20168	0	0.877132	20170960	20191060	16279465	16299509	0.955118	E	#548C73
GM18874	19647028	16227609	16247588	+	chrY	57227415	20098554	20118677	17628	20179	0	0.873581	20098554	20118677	16227609	16247588	0.955118	E	#548C73
GM18874	19647028	14210645	14808036	+	chrY	57227415	16750285	17347564	597182	597470	0	0.999518	16750285	17347564	14210645	14808036	0.955118	E	#548C73
GM18874	19647028	18220834	18196369	-	chrY	57227415	24848852	24873321	23991	24524	0	0.978266	24848852	24873321	18220834	18196369	0.955118	E	#548C73
GM18874	19647028	16104096	16124182	+	chrY	57227415	20173488	20193587	17668	20184	0	0.875347	20173488	20193587	16104096	16124182	0.955118	E	#548C73
GM18874	19647028	16253152	16289101	+	chrY	57227415	20288395	20324373	34289	36009	0	0.952234	20288395	20324373	16253152	16289101	0.955118	E	#548C73
GM18874	19647028	8709514	8745109	+	chrY	57227415	10817292	10852887	35568	35600	0	0.999101	10817292	10852887	8709514	8745109	0.955118	E	#548C73
GM18874	19647028	16147977	16168075	+	chrY	57227415	20184300	20204362	17636	20196	0	0.873242	20184300	20204362	16147977	16168075	0.955118	E	#548C73
GM18874	19647028	359499	407484	+	chrY	57227415	724621	772597	47696	48106	0	0.991477	724621	772597	359499	407484	0.955118	E	#548C73
GM18874	19647028	1698364	1724248	+	chrY	57227415	2227710	2253532	25675	25927	0	0.99028	2227710	2253532	1698364	1724248	0.955118	E	#548C73
GM18874	19647028	2130834	2161967	+	chrY	57227415	2659644	2690782	30994	31199	0	0.993429	2659644	2690782	2130834	2161967	0.955118	E	#548C73
GM18874	19647028	19135131	19277765	+	chrY	57227415	56821509	56964164	142478	142721	0	0.998297	56821509	56964164	19135131	19277765	0.955118	E	#548C73
GM18874	19647028	474712	516356	+	chrY	57227415	839726	881253	41422	41661	0	0.994263	839726	881253	474712	516356	0.955118	E	#548C73
GM18874	19647028	880073	908318	+	chrY	57227415	1236521	1264788	28053	28319	0	0.990607	1236521	1264788	880073	908318	0.955118	E	#548C73
GM18874	19647028	16363137	16383196	+	chrY	57227415	20169401	20189506	17693	20167	0	0.877324	20169401	20189506	16363137	16383196	0.955118	E	#548C73
GM18874	19647028	8869282	8897718	+	chrY	57227415	10973958	11002276	28244	28471	0	0.992027	10973958	11002276	8869282	8897718	0.955118	E	#548C73
GM18874	19647028	16205135	16225191	+	chrY	57227415	20272994	20293091	17823	20172	0	0.883551	20272994	20293091	16205135	16225191	0.955118	E	#548C73
GM18874	19647028	1791642	2011866	+	chrY	57227415	2320357	2540456	219378	220420	0	0.995273	2320357	2540456	1791642	2011866	0.955118	E	#548C73
GM18874	19647028	606222	626676	+	chrY	57227415	970744	990996	20059	20494	0	0.978774	970744	990996	606222	626676	0.955118	E	#548C73
GM18874	19647028	19074627	19095673	+	chrY	57227415	56731127	56752329	20822	21229	0	0.980828	56731127	56752329	19074627	19095673	0.955118	E	#548C73
GM18874	19647028	16173541	16195919	+	chrY	57227415	20183032	20205384	21104	22414	0	0.941554	20183032	20205384	16173541	16195919	0.955118	E	#548C73
GM18874	19647028	16342112	16363833	+	chrY	57227415	20319524	20341242	20406	21728	0	0.939157	20319524	20341242	16342112	16363833	0.955118	E	#548C73
GM18874	19647028	5717739	5743483	+	chrY	57227415	9334351	9360146	25206	25828	0	0.975918	9334351	9360146	5717739	5743483	0.955118	E	#548C73
GM18874	19647028	16299874	16319972	+	chrY	57227415	20306545	20326631	17917	20122	0	0.890418	20306545	20326631	16299874	16319972	0.955118	E	#548C73
GM18874	19647028	13707786	13886089	+	chrY	57227415	15938168	16116453	178273	178307	0	0.999809	15938168	16116453	13707786	13886089	0.955118	E	#548C73
GM18874	19647028	18341435	18526671	+	chrY	57227415	22537028	22722163	185054	185243	0	0.99898	22537028	22722163	18341435	18526671	0.955118	E	#548C73
GM18874	19647028	8558776	8538303	-	chrY	57227415	10520511	10540970	17763	20583	0	0.862994	10520511	10540970	8558776	8538303	0.955118	E	#548C73
GM18874	19647028	8567659	8538303	-	chrY	57227415	10399451	10428797	28784	29382	0	0.979647	10399451	10428797	8567659	8538303	0.955118	E	#548C73
GM18874	19647028	8565607	8540837	-	chrY	57227415	10343787	10368560	24082	24819	0	0.970305	10343787	10368560	8565607	8540837	0.955118	E	#548C73
GM18874	19647028	8566177	8538303	-	chrY	57227415	10475662	10503524	26921	27926	0	0.964012	10475662	10503524	8566177	8538303	0.955118	E	#548C73
GM18874	19647028	12850815	13707702	+	chrY	57227415	15081452	15938206	856628	856969	0	0.999602	15081452	15938206	12850815	13707702	0.955118	E	#548C73
GM18874	19647028	16190967	16211057	+	chrY	57227415	20183409	20203509	17685	20218	0	0.874716	20183409	20203509	16190967	16211057	0.955118	E	#548C73
GM18874	19647028	16190966	16211046	+	chrY	57227415	20167499	20187602	17755	20192	0	0.879309	20167499	20187602	16190966	16211046	0.955118	E	#548C73
GM18874	19647028	13886114	14230689	+	chrY	57227415	16425810	16770331	344494	344598	0	0.999698	16425810	16770331	13886114	14230689	0.955118	E	#548C73
GM18874	19647028	19277801	19303969	+	chrY	57227415	56964156	56990343	26102	26204	0	0.996107	56964156	56990343	19277801	19303969	0.955118	E	#548C73
GM18874	19647028	16209635	16230324	+	chrY	57227415	20170895	20191715	18390	20860	0	0.881592	20170895	20191715	16209635	16230324	0.955118	E	#548C73
GM18874	19647028	18341138	18297310	-	chrY	57227415	22049249	22093089	43751	43866	0	0.997378	22049249	22093089	18341138	18297310	0.955118	E	#548C73
GM18874	19647028	16265863	16285911	+	chrY	57227415	20150947	20171035	17632	20173	0	0.87404	20150947	20171035	16265863	16285911	0.955118	E	#548C73
GM18874	19647028	2363218	3276822	+	chrY	57227415	2891863	3805295	913216	913645	0	0.99953	2891863	3805295	2363218	3276822	0.955118	E	#548C73
GM18874	19647028	8566787	8538303	-	chrY	57227415	10457692	10486170	27910	28518	0	0.97868	10457692	10486170	8566787	8538303	0.955118	E	#548C73
GM18874	19647028	5716585	5743483	+	chrY	57227415	9462674	9489634	26213	27001	0	0.970816	9462674	9489634	5716585	5743483	0.955118	E	#548C73
GM18874	19647028	16144510	16164601	+	chrY	57227415	20265580	20285540	17622	20146	0	0.874715	20265580	20285540	16144510	16164601	0.955118	E	#548C73
GM18874	19647028	5716585	5743483	+	chrY	57227415	9503269	9530229	26205	27005	0	0.970376	9503269	9530229	5716585	5743483	0.955118	E	#548C73
GM18874	19647028	8214677	8541878	+	chrY	57227415	9919591	10246699	326567	327243	0	0.997934	9919591	10246699	8214677	8541878	0.955118	E	#548C73
GM18874	19647028	6820319	6851761	+	chrY	57227415	23474026	23505495	31254	31492	0	0.992443	23474026	23505495	6820319	6851761	0.955118	E	#548C73
GM21113	20898827	1	27456	+	chrY	57227415	17429	44821	26893	27513	0	0.977465	17429	44821	19488096	19515551	0.956181	H	#5CA8A5
GM21113	20898827	32271	10276	-	chrY	57227415	105228	127291	19832	22075	0	0.898392	105228	127291	19520366	19498371	0.956181	H	#5CA8A5
GM21113	20898827	8057737	8406877	+	chrY	57227415	8697931	9046914	348911	349168	0	0.999264	8697931	9046914	27545832	27894972	0.956181	H	#5CA8A5
GM21113	20898827	148084	171224	+	chrY	57227415	328537	351698	22952	23253	0	0.987055	328537	351698	19636179	19659319	0.956181	H	#5CA8A5
GM21113	20898827	8930959	8862392	-	chrY	57227415	10361604	10430199	66494	68696	0	0.967946	10361604	10430199	28419054	28350487	0.956181	H	#5CA8A5
GM21113	20898827	8948325	8879750	-	chrY	57227415	10361604	10430199	66554	68700	0	0.968763	10361604	10430199	28436420	28367845	0.956181	H	#5CA8A5
GM21113	20898827	18795717	18773966	-	chrY	57227415	22166007	22187748	21507	21772	0	0.987828	22166007	22187748	38283812	38262061	0.956181	H	#5CA8A5
GM21113	20898827	198028	225805	+	chrY	57227415	376450	404230	27659	27825	0	0.994034	376450	404230	19686123	19713900	0.956181	H	#5CA8A5
GM21113	20898827	1336783	1404518	+	chrY	57227415	1496844	1564621	67141	68071	0	0.986338	1496844	1564621	20824878	20892613	0.956181	H	#5CA8A5
GM21113	20898827	12315922	12241013	-	chrY	57227415	13983919	14058793	74545	75027	0	0.993576	13983919	14058793	31804017	31729108	0.956181	H	#5CA8A5
GM21113	20898827	17426323	17447139	+	chrY	57227415	20262194	20283005	19125	20885	0	0.915729	20262194	20283005	36914418	36935234	0.956181	H	#5CA8A5
GM21113	20898827	17395477	17415497	+	chrY	57227415	20157984	20178008	17581	20149	0	0.87255	20157984	20178008	36883572	36903592	0.956181	H	#5CA8A5
GM21113	20898827	18750420	18773604	+	chrY	57227415	22398669	22421853	22885	23212	0	0.985912	22398669	22421853	38238515	38261699	0.956181	H	#5CA8A5
GM21113	20898827	14523344	14545597	+	chrY	57227415	24861964	24884185	21721	22277	0	0.975042	24861964	24884185	34011439	34033692	0.956181	H	#5CA8A5
GM21113	20898827	12280161	12602498	+	chrY	57227415	14023071	14345316	322108	322384	0	0.999144	14023071	14345316	31768256	32090593	0.956181	H	#5CA8A5
GM21113	20898827	261937	294400	+	chrY	57227415	440242	472757	32218	32606	0	0.9881	440242	472757	19750032	19782495	0.956181	H	#5CA8A5
GM21113	20898827	8887332	8862126	-	chrY	57227415	10508064	10533275	22967	25321	0	0.907034	10508064	10533275	28375427	28350221	0.956181	H	#5CA8A5
GM21113	20898827	8461832	8435765	-	chrY	57227415	9334351	9360441	25382	26150	0	0.970631	9334351	9360441	27949927	27923860	0.956181	H	#5CA8A5
GM21113	20898827	19362975	18796238	-	chrY	57227415	24128536	24695139	566377	566836	0	0.99919	24128536	24695139	38851070	38284333	0.956181	H	#5CA8A5
GM21113	20898827	17577385	18205893	+	chrY	57227415	20333740	20962165	627370	628579	0	0.998077	20333740	20962165	37065480	37693988	0.956181	H	#5CA8A5
GM21113	20898827	392588	426917	+	chrY	57227415	565514	599619	33776	34425	0	0.981147	565514	599619	19880683	19915012	0.956181	H	#5CA8A5
GM21113	20898827	17456277	17483240	+	chrY	57227415	20267232	20294219	25041	27053	0	0.925627	20267232	20294219	36944372	36971335	0.956181	H	#5CA8A5
GM21113	20898827	425728	457382	+	chrY	57227415	597621	629304	31116	31972	0	0.973227	597621	629304	19913823	19945477	0.956181	H	#5CA8A5
GM21113	20898827	12582473	12679106	+	chrY	57227415	14325285	14421963	96599	96691	0	0.999049	14325285	14421963	32070568	32167201	0.956181	H	#5CA8A5
GM21113	20898827	8462986	8435765	-	chrY	57227415	9353510	9380719	26356	27311	0	0.965032	9353510	9380719	27951081	27923860	0.956181	H	#5CA8A5
GM21113	20898827	12668942	13024135	+	chrY	57227415	14411752	14766901	355037	355267	0	0.999353	14411752	14766901	32157037	32512230	0.956181	H	#5CA8A5
GM21113	20898827	17474654	17494740	+	chrY	57227415	20269649	20289756	17838	20182	0	0.883857	20269649	20289756	36962749	36982835	0.956181	H	#5CA8A5
GM21113	20898827	17412192	17432206	+	chrY	57227415	20167496	20187601	17686	20189	0	0.876022	20167496	20187601	36900287	36920301	0.956181	H	#5CA8A5
GM21113	20898827	14433383	14456257	+	chrY	57227415	24773342	24796161	22021	22933	0	0.960232	24773342	24796161	33921478	33944352	0.956181	H	#5CA8A5
GM21113	20898827	14545597	14523375	-	chrY	57227415	24774005	24796161	21593	22250	0	0.970472	24774005	24796161	34033692	34011470	0.956181	H	#5CA8A5
GM21113	20898827	463950	491233	+	chrY	57227415	636331	663591	27073	27372	0	0.989076	636331	663591	19952045	19979328	0.956181	H	#5CA8A5
GM21113	20898827	8462986	8435765	-	chrY	57227415	9373790	9401065	26391	27342	0	0.965218	9373790	9401065	27951081	27923860	0.956181	H	#5CA8A5
GM21113	20898827	494163	539340	+	chrY	57227415	666432	711555	44879	45273	0	0.991297	666432	711555	19982258	20027435	0.956181	H	#5CA8A5
GM21113	20898827	13004123	13494850	+	chrY	57227415	14746875	15237514	490423	490896	0	0.999036	14746875	15237514	32492218	32982945	0.956181	H	#5CA8A5
GM21113	20898827	17427429	17447486	+	chrY	57227415	20273004	20293103	17827	20167	0	0.883969	20273004	20293103	36915524	36935581	0.956181	H	#5CA8A5
GM21113	20898827	17445370	17465418	+	chrY	57227415	20273005	20293096	17852	20159	0	0.88556	20273005	20293096	36933465	36953513	0.956181	H	#5CA8A5
GM21113	20898827	13494834	14195538	+	chrY	57227415	15237534	15938169	700372	700837	0	0.999337	15237534	15938169	32982929	33683633	0.956181	H	#5CA8A5
GM21113	20898827	3688669	4445193	+	chrY	57227415	4034486	4790868	756017	756595	0	0.999236	4034486	4790868	23176764	23933288	0.956181	H	#5CA8A5
GM21113	20898827	17552122	17572180	+	chrY	57227415	20169583	20189685	17670	20168	0	0.87614	20169583	20189685	37040217	37060275	0.956181	H	#5CA8A5
GM21113	20898827	14500459	14480038	-	chrY	57227415	24802175	24822587	20233	20435	0	0.990115	24802175	24822587	33988554	33968133	0.956181	H	#5CA8A5
GM21113	20898827	8462986	8438105	-	chrY	57227415	9462674	9487556	24260	24962	0	0.971877	9462674	9487556	27951081	27926200	0.956181	H	#5CA8A5
GM21113	20898827	17367014	17387111	+	chrY	57227415	20273059	20293069	17587	20181	0	0.871463	20273059	20293069	36855109	36875206	0.956181	H	#5CA8A5
GM21113	20898827	17333145	17353253	+	chrY	57227415	20107822	20127900	17622	20213	0	0.871815	20107822	20127900	36821240	36841348	0.956181	H	#5CA8A5
GM21113	20898827	14477900	14457484	-	chrY	57227415	24824725	24845138	20242	20434	0	0.990604	24824725	24845138	33965995	33945579	0.956181	H	#5CA8A5
GM21113	20898827	554731	601885	+	chrY	57227415	725446	772597	46765	47405	0	0.986499	725446	772597	20042826	20089980	0.956181	H	#5CA8A5
GM21113	20898827	14195653	14417027	+	chrY	57227415	15938168	16159554	221302	221432	0	0.999413	15938168	16159554	33683748	33905122	0.956181	H	#5CA8A5
GM21113	20898827	14504171	14537558	+	chrY	57227415	24838002	24871388	33304	33395	0	0.997275	24838002	24871388	33992266	34025653	0.956181	H	#5CA8A5
GM21113	20898827	8462986	8438105	-	chrY	57227415	9482982	9507839	24295	24945	0	0.973943	9482982	9507839	27951081	27926200	0.956181	H	#5CA8A5
GM21113	20898827	17499249	17519318	+	chrY	57227415	20112730	20132820	17717	20179	0	0.877992	20112730	20132820	36987344	37007413	0.956181	H	#5CA8A5
GM21113	20898827	609016	640076	+	chrY	57227415	779024	809893	30731	31117	0	0.987595	779024	809893	20097111	20128171	0.956181	H	#5CA8A5
GM21113	20898827	17526078	17554976	+	chrY	57227415	20274760	20303614	25730	28962	0	0.888405	20274760	20303614	37014173	37043071	0.956181	H	#5CA8A5
GM21113	20898827	14456288	14427232	-	chrY	57227415	24861964	24891059	28606	29151	0	0.981304	24861964	24891059	33944383	33915327	0.956181	H	#5CA8A5
GM21113	20898827	17517027	17537927	+	chrY	57227415	20276703	20297585	18724	20944	0	0.894003	20276703	20297585	37005122	37026022	0.956181	H	#5CA8A5
GM21113	20898827	6737133	6948743	+	chrY	57227415	7380723	7592276	211443	211659	0	0.998979	7380723	7592276	26225228	26436838	0.956181	H	#5CA8A5
GM21113	20898827	14545622	15456560	+	chrY	57227415	16425794	17336617	910483	911147	0	0.999271	16425794	17336617	34033717	34944655	0.956181	H	#5CA8A5
GM21113	20898827	8880687	8854746	-	chrY	57227415	10434887	10460828	25235	25981	0	0.971287	10434887	10460828	28368782	28342841	0.956181	H	#5CA8A5
GM21113	20898827	662769	710945	+	chrY	57227415	833112	881253	48003	48238	0	0.995128	833112	881253	20150864	20199040	0.956181	H	#5CA8A5
GM21113	20898827	8909620	8883678	-	chrY	57227415	10434887	10460828	25229	25982	0	0.971018	10434887	10460828	28397715	28371773	0.956181	H	#5CA8A5
GM21113	20898827	8932766	8906824	-	chrY	57227415	10434887	10460828	25227	25983	0	0.970904	10434887	10460828	28420861	28394919	0.956181	H	#5CA8A5
GM21113	20898827	18796238	19362975	+	chrY	57227415	24974968	25541598	566380	566831	0	0.999204	24974968	25541598	38284333	38851070	0.956181	H	#5CA8A5
GM21113	20898827	8915407	8889465	-	chrY	57227415	10434887	10460828	25231	25982	0	0.971095	10434887	10460828	28403502	28377560	0.956181	H	#5CA8A5
GM21113	20898827	17505632	17525730	+	chrY	57227415	20281539	20301619	17997	20134	0	0.893861	20281539	20301619	36993727	37013825	0.956181	H	#5CA8A5
GM21113	20898827	714700	740458	+	chrY	57227415	884564	910343	25563	25863	0	0.9884	884564	910343	20202795	20228553	0.956181	H	#5CA8A5
GM21113	20898827	8886474	8860533	-	chrY	57227415	10434887	10460828	25236	25981	0	0.971325	10434887	10460828	28374569	28348628	0.956181	H	#5CA8A5
GM21113	20898827	15436510	15940278	+	chrY	57227415	17316579	17820230	503518	503820	0	0.999401	17316579	17820230	34924605	35428373	0.956181	H	#5CA8A5
GM21113	20898827	740579	769123	+	chrY	57227415	910342	938939	28278	28667	0	0.98643	910342	938939	20228674	20257218	0.956181	H	#5CA8A5
GM21113	20898827	17562734	17583151	+	chrY	57227415	20171702	20192159	18024	20527	0	0.878063	20171702	20192159	37050829	37071246	0.956181	H	#5CA8A5
GM21113	20898827	1178355	1207172	+	chrY	57227415	1331551	1360393	28563	28916	0	0.987792	1331551	1360393	20666450	20695267	0.956181	H	#5CA8A5
GM21113	20898827	9505289	9682776	+	chrY	57227415	11202304	11379771	176543	177890	0	0.992428	11202304	11379771	28993384	29170871	0.956181	H	#5CA8A5
GM21113	20898827	17554995	17575179	+	chrY	57227415	20283786	20303939	18033	20218	0	0.891928	20283786	20303939	37043090	37063274	0.956181	H	#5CA8A5
GM21113	20898827	17518731	17538820	+	chrY	57227415	20120748	20140832	17755	20178	0	0.879919	20120748	20140832	37006826	37026915	0.956181	H	#5CA8A5
GM21113	20898827	8878706	8849623	-	chrY	57227415	10488957	10518038	26101	29217	0	0.89335	10488957	10518038	28366801	28337718	0.956181	H	#5CA8A5
GM21113	20898827	17434319	17454795	+	chrY	57227415	20120861	20141418	18261	20617	0	0.885725	20120861	20141418	36922414	36942890	0.956181	H	#5CA8A5
GM21113	20898827	17568636	17588739	+	chrY	57227415	20285298	20305368	17937	20130	0	0.891058	20285298	20305368	37056731	37076834	0.956181	H	#5CA8A5
GM21113	20898827	799275	819844	+	chrY	57227415	970520	990984	20289	20602	0	0.984807	970520	990984	20287370	20307939	0.956181	H	#5CA8A5
GM21113	20898827	1836467	1864664	+	chrY	57227415	2185788	2213925	27745	28288	0	0.980805	2185788	2213925	21324562	21352759	0.956181	H	#5CA8A5
GM21113	20898827	9688068	9830861	+	chrY	57227415	11384812	11527650	142466	142918	0	0.996837	11384812	11527650	29176163	29318956	0.956181	H	#5CA8A5
GM21113	20898827	14515015	14537558	+	chrY	57227415	23223616	23246175	22271	22576	0	0.98649	23223616	23246175	34003110	34025653	0.956181	H	#5CA8A5
GM21113	20898827	8458447	8669983	+	chrY	57227415	9907895	10119347	211356	211550	0	0.999083	9907895	10119347	27946542	28158078	0.956181	H	#5CA8A5
GM21113	20898827	9845994	9881188	+	chrY	57227415	11548785	11584097	34128	35613	0	0.958302	11548785	11584097	29334089	29369283	0.956181	H	#5CA8A5
GM21113	20898827	17318431	17338517	+	chrY	57227415	20173488	20193587	17706	20183	0	0.877273	20173488	20193587	36806526	36826612	0.956181	H	#5CA8A5
GM21113	20898827	820126	842168	+	chrY	57227415	990552	1012563	21850	22114	0	0.988062	990552	1012563	20308221	20330263	0.956181	H	#5CA8A5
GM21113	20898827	17345800	17365900	+	chrY	57227415	20287751	20307752	17631	20168	0	0.874207	20287751	20307752	36833895	36853995	0.956181	H	#5CA8A5
GM21113	20898827	19363000	20294937	+	chrY	57227415	25680090	26611577	931216	931997	0	0.999162	25680090	26611577	38851095	39783032	0.956181	H	#5CA8A5
GM21113	20898827	842144	863829	+	chrY	57227415	1012417	1034055	21476	21709	0	0.989267	1012417	1034055	20330239	20351924	0.956181	H	#5CA8A5
GM21113	20898827	8816838	8847444	+	chrY	57227415	10216092	10246699	29961	30626	0	0.978286	10216092	10246699	28304933	28335539	0.956181	H	#5CA8A5
GM21113	20898827	8892261	8848617	-	chrY	57227415	10457692	10501339	43037	43697	0	0.984896	10457692	10501339	28380356	28336712	0.956181	H	#5CA8A5
GM21113	20898827	8909620	8865977	-	chrY	57227415	10457692	10501339	43036	43697	0	0.984873	10457692	10501339	28397715	28354072	0.956181	H	#5CA8A5
GM21113	20898827	8932766	8889123	-	chrY	57227415	10457692	10501339	43031	43698	0	0.984736	10457692	10501339	28420861	28377218	0.956181	H	#5CA8A5
GM21113	20898827	863645	884328	+	chrY	57227415	1033333	1054109	20435	20845	0	0.980331	1033333	1054109	20351740	20372423	0.956181	H	#5CA8A5
GM21113	20898827	8950515	8901037	-	chrY	57227415	10319066	10368560	47794	49578	0	0.964016	10319066	10368560	28438610	28389132	0.956181	H	#5CA8A5
GM21113	20898827	1032799	1076129	+	chrY	57227415	1198119	1241288	42945	43415	0	0.989174	1198119	1241288	20520894	20564224	0.956181	H	#5CA8A5
GM21113	20898827	1972864	2027275	+	chrY	57227415	2320357	2374746	54066	54526	0	0.991564	2320357	2374746	21460959	21515370	0.956181	H	#5CA8A5
GM21113	20898827	18773966	18795717	+	chrY	57227415	22398669	22420415	21508	21776	0	0.987693	22398669	22420415	38262061	38283812	0.956181	H	#5CA8A5
GM21113	20898827	15940278	15575761	-	chrY	57227415	18085778	18450201	364342	364541	0	0.999454	18085778	18450201	35428373	35063856	0.956181	H	#5CA8A5
GM21113	20898827	8865945	8843901	-	chrY	57227415	10322627	10344678	21312	22082	0	0.96513	10322627	10344678	28354040	28331996	0.956181	H	#5CA8A5
GM21113	20898827	8918024	8872105	-	chrY	57227415	10322627	10368560	44661	45996	0	0.970976	10322627	10368560	28406119	28360200	0.956181	H	#5CA8A5
GM21113	20898827	8871731	8843901	-	chrY	57227415	10322627	10350465	27088	27873	0	0.971837	10322627	10350465	28359826	28331996	0.956181	H	#5CA8A5
GM21113	20898827	8877517	8843901	-	chrY	57227415	10322627	10356257	32869	33666	0	0.976326	10322627	10356257	28365612	28331996	0.956181	H	#5CA8A5
GM21113	20898827	8883304	8843901	-	chrY	57227415	10322627	10362039	38649	39453	0	0.979621	10322627	10362039	28371399	28331996	0.956181	H	#5CA8A5
GM21113	20898827	8889091	8843881	-	chrY	57227415	10322627	10367857	44108	45280	0	0.974117	10322627	10367857	28377186	28331976	0.956181	H	#5CA8A5
GM21113	20898827	8868505	8843881	-	chrY	57227415	10475662	10500294	24283	24658	0	0.984792	10475662	10500294	28356600	28331976	0.956181	H	#5CA8A5
GM21113	20898827	17414585	17434671	+	chrY	57227415	20297465	20317552	17699	20230	0	0.874889	20297465	20317552	36902680	36922766	0.956181	H	#5CA8A5
GM21113	20898827	17502719	17532798	+	chrY	57227415	20297486	20327530	26750	30142	0	0.887466	20297486	20327530	36990814	37020893	0.956181	H	#5CA8A5
GM21113	20898827	17454609	17490002	+	chrY	57227415	20100417	20135969	31284	35655	0	0.877408	20100417	20135969	36942704	36978097	0.956181	H	#5CA8A5
GM21113	20898827	15940303	16875251	+	chrY	57227415	18680030	19614670	934358	935042	0	0.999268	18680030	19614670	35428398	36363346	0.956181	H	#5CA8A5
GM21113	20898827	19819077	19694488	-	chrY	57227415	21924887	22049365	124332	124602	0	0.997833	21924887	22049365	39307172	39182583	0.956181	H	#5CA8A5
GM21113	20898827	19650337	19694184	+	chrY	57227415	22493305	22537144	43710	43880	0	0.996126	22493305	22537144	39138432	39182279	0.956181	H	#5CA8A5
GM21113	20898827	17325061	17345154	+	chrY	57227415	20184262	20204346	17606	20197	0	0.871714	20184262	20204346	36813156	36833249	0.956181	H	#5CA8A5
GM21113	20898827	2229835	2283039	+	chrY	57227415	2578818	2632016	53067	53245	0	0.996657	2578818	2632016	21717930	21771134	0.956181	H	#5CA8A5
GM21113	20898827	7080068	8077752	+	chrY	57227415	7720500	8717931	997194	997814	0	0.999379	7720500	8717931	26568163	27565847	0.956181	H	#5CA8A5
GM21113	20898827	8875773	8843881	-	chrY	57227415	10399451	10431352	31530	31924	0	0.987658	10399451	10431352	28363868	28331976	0.956181	H	#5CA8A5
GM21113	20898827	20274919	20324854	+	chrY	57227415	26591572	26641505	49896	49949	0	0.998939	26591572	26641505	39763014	39812949	0.956181	H	#5CA8A5
GM21113	20898827	17427424	17447487	+	chrY	57227415	20301080	20321173	17759	20190	0	0.879594	20301080	20321173	36915519	36935582	0.956181	H	#5CA8A5
GM21113	20898827	20354001	20428078	+	chrY	57227415	56677978	56752329	73279	74554	0	0.982898	56677978	56752329	39842096	39916173	0.956181	H	#5CA8A5
GM21113	20898827	8936567	8907488	-	chrY	57227415	10488961	10518038	26093	29213	0	0.893198	10488961	10518038	28424662	28395583	0.956181	H	#5CA8A5
GM21113	20898827	8896062	8866983	-	chrY	57227415	10488961	10518038	26096	29214	0	0.89327	10488961	10518038	28384157	28355078	0.956181	H	#5CA8A5
GM21113	20898827	16855229	17321439	+	chrY	57227415	19594668	20060815	465998	466273	0	0.99941	19594668	20060815	36343324	36809534	0.956181	H	#5CA8A5
GM21113	20898827	1248437	1271682	+	chrY	57227415	1409853	1433131	22964	23383	0	0.982081	1409853	1433131	20736532	20759777	0.956181	H	#5CA8A5
GM21113	20898827	20357600	20431642	+	chrY	57227415	56678015	56752329	73276	74515	0	0.983372	56678015	56752329	39845695	39919737	0.956181	H	#5CA8A5
GM21113	20898827	2283855	2311159	+	chrY	57227415	2632156	2659478	27197	27337	0	0.994879	2632156	2659478	21771950	21799254	0.956181	H	#5CA8A5
GM21113	20898827	1292880	1313609	+	chrY	57227415	1453679	1474368	20477	20826	0	0.983242	1453679	1474368	20780975	20801704	0.956181	H	#5CA8A5
GM21113	20898827	18249656	18271645	+	chrY	57227415	21047764	21069745	21377	22021	0	0.970755	21047764	21069745	37737751	37759740	0.956181	H	#5CA8A5
GM21113	20898827	17449373	17470090	+	chrY	57227415	20154558	20175342	18412	20848	0	0.883154	20154558	20175342	36937468	36958185	0.956181	H	#5CA8A5
GM21113	20898827	8890454	8843901	-	chrY	57227415	10361604	10408184	44444	46679	0	0.95212	10361604	10408184	28378549	28331996	0.956181	H	#5CA8A5
GM21113	20898827	2310896	2425229	+	chrY	57227415	2659561	2773827	113903	114455	0	0.995177	2659561	2773827	21798991	21913324	0.956181	H	#5CA8A5
GM21113	20898827	17463072	17483102	+	chrY	57227415	20154933	20175021	17808	20144	0	0.884035	20154933	20175021	36951167	36971197	0.956181	H	#5CA8A5
GM21113	20898827	1628650	1656130	+	chrY	57227415	1792637	1820134	27205	27606	0	0.985474	1792637	1820134	21116745	21144225	0.956181	H	#5CA8A5
GM21113	20898827	8950515	8924847	-	chrY	57227415	10492369	10518038	23609	25763	0	0.916392	10492369	10518038	28438610	28412942	0.956181	H	#5CA8A5
GM21113	20898827	17345788	17365868	+	chrY	57227415	20259946	20279898	17644	20139	0	0.876111	20259946	20279898	36833883	36853963	0.956181	H	#5CA8A5
GM21113	20898827	17424715	17444822	+	chrY	57227415	20096302	20116527	17702	20295	0	0.872235	20096302	20116527	36912810	36932917	0.956181	H	#5CA8A5
GM21113	20898827	20353911	20424524	+	chrY	57227415	56681471	56752329	69831	71070	0	0.982566	56681471	56752329	39842006	39912619	0.956181	H	#5CA8A5
GM21113	20898827	1652467	1673284	+	chrY	57227415	1816740	1837553	20674	20856	0	0.991273	1816740	1837553	21140562	21161379	0.956181	H	#5CA8A5
GM21113	20898827	19110994	18796238	-	chrY	57227415	22746680	23061393	314550	314812	0	0.999168	22746680	23061393	38599089	38284333	0.956181	H	#5CA8A5
GM21113	20898827	18796213	18744443	-	chrY	57227415	21877051	21928830	51283	51850	0	0.989065	21877051	21928830	38284308	38232538	0.956181	H	#5CA8A5
GM21113	20898827	8900826	8843901	-	chrY	57227415	10368595	10425541	56136	56990	0	0.985015	10368595	10425541	28388921	28331996	0.956181	H	#5CA8A5
GM21113	20898827	1406199	1437187	+	chrY	57227415	1565924	1596970	30695	31227	0	0.982963	1565924	1596970	20894294	20925282	0.956181	H	#5CA8A5
GM21113	20898827	17371693	17391797	+	chrY	57227415	20097977	20118098	17584	20238	0	0.868861	20097977	20118098	36859788	36879892	0.956181	H	#5CA8A5
GM21113	20898827	17440803	17460778	+	chrY	57227415	20098552	20118677	17596	20179	0	0.871996	20098552	20118677	36928898	36948873	0.956181	H	#5CA8A5
GM21113	20898827	8904691	8879579	-	chrY	57227415	10508064	10533182	22887	25226	0	0.907278	10508064	10533182	28392786	28367674	0.956181	H	#5CA8A5
GM21113	20898827	8864187	8843881	-	chrY	57227415	10508064	10528379	18995	20382	0	0.93195	10508064	10528379	28352282	28331976	0.956181	H	#5CA8A5
GM21113	20898827	1436933	1465448	+	chrY	57227415	1596431	1624780	28239	28527	0	0.989904	1596431	1624780	20925028	20953543	0.956181	H	#5CA8A5
GM21113	20898827	8933624	8908512	-	chrY	57227415	10508064	10533182	22887	25226	0	0.907278	10508064	10533182	28421719	28396607	0.956181	H	#5CA8A5
GM21113	20898827	17324376	17344476	+	chrY	57227415	20162808	20182882	17653	20200	0	0.873911	20162808	20182882	36812471	36832571	0.956181	H	#5CA8A5
GM21113	20898827	18748631	18796213	+	chrY	57227415	21504788	21552350	47490	47589	0	0.99792	21504788	21552350	38236726	38284308	0.956181	H	#5CA8A5
GM21113	20898827	1478579	1519326	+	chrY	57227415	1641670	1682368	40510	40810	0	0.992649	1641670	1682368	20966674	21007421	0.956181	H	#5CA8A5
GM21113	20898827	20561785	20661806	+	chrY	57227415	56890351	56990343	99810	100084	0	0.997262	56890351	56990343	40049880	40149901	0.956181	H	#5CA8A5
GM21113	20898827	10629129	10770984	+	chrY	57227415	12372477	12514331	141741	141909	0	0.998816	12372477	12514331	30117224	30259079	0.956181	H	#5CA8A5
GM21113	20898827	17431671	17452357	+	chrY	57227415	20170898	20191714	18374	20861	0	0.880782	20170898	20191714	36919766	36940452	0.956181	H	#5CA8A5
GM21113	20898827	1518983	1573049	+	chrY	57227415	1681476	1735384	53668	54141	0	0.991264	1681476	1735384	21007078	21061144	0.956181	H	#5CA8A5
GM21113	20898827	8881559	8850819	-	chrY	57227415	10399451	10430199	30597	30758	0	0.994766	10399451	10430199	28369654	28338914	0.956181	H	#5CA8A5
GM21113	20898827	3009934	3686234	+	chrY	57227415	3358187	4034296	675884	676348	0	0.999314	3358187	4034296	22498029	23174329	0.956181	H	#5CA8A5
GM21113	20898827	20664284	20845890	+	chrY	57227415	56990068	57171616	181185	181685	0	0.997248	56990068	57171616	40152379	40333985	0.956181	H	#5CA8A5
GM21113	20898827	17383254	17403347	+	chrY	57227415	20104027	20124104	17543	20204	0	0.868293	20104027	20124104	36871349	36891442	0.956181	H	#5CA8A5
GM21113	20898827	18185869	18265427	+	chrY	57227415	20942135	21021692	79514	79564	0	0.999372	20942135	21021692	37673964	37753522	0.956181	H	#5CA8A5
GM21113	20898827	17320815	17340909	+	chrY	57227415	20104876	20124960	17635	20200	0	0.87302	20104876	20124960	36808910	36829004	0.956181	H	#5CA8A5
GM21113	20898827	9061146	9109630	+	chrY	57227415	10761075	10809666	48282	48767	0	0.990055	10761075	10809666	28549241	28597725	0.956181	H	#5CA8A5
GM21113	20898827	18313503	18265624	-	chrY	57227415	21005916	21053790	47520	47894	0	0.992191	21005916	21053790	37801598	37753719	0.956181	H	#5CA8A5
GM21113	20898827	8867130	8843901	-	chrY	57227415	10488961	10512188	21147	23327	0	0.906546	10488961	10512188	28355225	28331996	0.956181	H	#5CA8A5
GM21113	20898827	8950515	8900695	-	chrY	57227415	10451516	10501339	48000	49925	0	0.961442	10451516	10501339	28438610	28388790	0.956181	H	#5CA8A5
GM21113	20898827	1573156	1601654	+	chrY	57227415	1735146	1763704	28347	28599	0	0.991189	1735146	1763704	21061251	21089749	0.956181	H	#5CA8A5
GM21113	20898827	17445425	17465412	+	chrY	57227415	20170960	20191058	17693	20151	0	0.878021	20170960	20191058	36933520	36953507	0.956181	H	#5CA8A5
GM21113	20898827	1878386	1928236	+	chrY	57227415	2227706	2277488	49454	50021	0	0.988665	2227706	2277488	21366481	21416331	0.956181	H	#5CA8A5
GM21113	20898827	6996635	6960646	-	chrY	57227415	22690692	22726699	35774	36043	0	0.992537	22690692	22726699	26484730	26448741	0.956181	H	#5CA8A5
GM21113	20898827	17462071	17482106	+	chrY	57227415	20125961	20146067	17704	20159	0	0.878218	20125961	20146067	36950166	36970201	0.956181	H	#5CA8A5
GM21113	20898827	14457338	14427232	-	chrY	57227415	23242852	23273001	29351	30240	0	0.970602	23242852	23273001	33945433	33915327	0.956181	H	#5CA8A5
GM21113	20898827	8713378	8817626	+	chrY	57227415	10113094	10217220	103071	104359	0	0.987658	10113094	10217220	28201473	28305721	0.956181	H	#5CA8A5
GM21113	20898827	17573170	17593080	+	chrY	57227415	20173771	20193720	17583	20021	0	0.878228	20173771	20193720	37061265	37081175	0.956181	H	#5CA8A5
GM21113	20898827	8950516	8918398	-	chrY	57227415	10428702	10460828	30191	32213	0	0.93723	10428702	10460828	28438611	28406493	0.956181	H	#5CA8A5
GM21113	20898827	17485673	17505694	+	chrY	57227415	20170960	20191063	17596	20166	0	0.872558	20170960	20191063	36973768	36993789	0.956181	H	#5CA8A5
GM21113	20898827	17482046	17502066	+	chrY	57227415	20112730	20132806	17649	20158	0	0.875533	20112730	20132806	36970141	36990161	0.956181	H	#5CA8A5
GM21113	20898827	9274701	9306470	+	chrY	57227415	10970620	11002276	31551	31834	0	0.99111	10970620	11002276	28762796	28794565	0.956181	H	#5CA8A5
GM21113	20898827	10235533	10307940	+	chrY	57227415	11979638	12052051	72383	72421	0	0.999475	11979638	12052051	29723628	29796035	0.956181	H	#5CA8A5
GM21113	20898827	19994802	19779556	-	chrY	57227415	23358994	23574168	215106	215263	0	0.999271	23358994	23574168	39482897	39267651	0.956181	H	#5CA8A5
GM21113	20898827	2789132	3009837	+	chrY	57227415	3137545	3358192	220562	220709	0	0.999334	3137545	3358192	22277227	22497932	0.956181	H	#5CA8A5
GM21113	20898827	10308445	10629127	+	chrY	57227415	12052049	12372680	320524	320733	0	0.999348	12052049	12372680	29796540	30117222	0.956181	H	#5CA8A5
GM21113	20898827	6948900	7053024	+	chrY	57227415	7592652	7696783	103964	104240	0	0.997352	7592652	7696783	26436995	26541119	0.956181	H	#5CA8A5
GM21113	20898827	8869115	8843881	-	chrY	57227415	10434887	10460126	24676	25268	0	0.976571	10434887	10460126	28357210	28331976	0.956181	H	#5CA8A5
GM21113	20898827	8462986	8435765	-	chrY	57227415	9503269	9530524	26379	27322	0	0.965486	9503269	9530524	27951081	27923860	0.956181	H	#5CA8A5
GM21113	20898827	14430997	14464619	+	chrY	57227415	23139619	23173231	33315	33661	0	0.989721	23139619	23173231	33919092	33952714	0.956181	H	#5CA8A5
GM21113	20898827	8898047	8872105	-	chrY	57227415	10434887	10460828	25234	25982	0	0.971211	10434887	10460828	28386142	28360200	0.956181	H	#5CA8A5
GM21113	20898827	2126582	2229533	+	chrY	57227415	2475807	2578909	102652	103191	0	0.994777	2475807	2578909	21614677	21717628	0.956181	H	#5CA8A5
GM21113	20898827	8921193	8895252	-	chrY	57227415	10434887	10460828	25228	25984	0	0.970905	10434887	10460828	28409288	28383347	0.956181	H	#5CA8A5
GM21113	20898827	8938552	8912611	-	chrY	57227415	10434887	10460828	25232	25982	0	0.971134	10434887	10460828	28426647	28400706	0.956181	H	#5CA8A5
GM21113	20898827	9368971	9487302	+	chrY	57227415	11066255	11184726	117599	118641	0	0.991217	11066255	11184726	28857066	28975397	0.956181	H	#5CA8A5
GM21113	20898827	2703913	2809159	+	chrY	57227415	3052288	3157562	105204	105299	0	0.999098	3052288	3157562	22192008	22297254	0.956181	H	#5CA8A5
GM21113	20898827	1787324	1837463	+	chrY	57227415	2137489	2187561	49752	50230	0	0.990484	2137489	2187561	21275419	21325558	0.956181	H	#5CA8A5
GM21113	20898827	17355651	17375758	+	chrY	57227415	20184285	20204354	17628	20209	0	0.872285	20184285	20204354	36843746	36863853	0.956181	H	#5CA8A5
GM21113	20898827	5904738	6063150	+	chrY	57227415	6532748	6691110	158298	158424	0	0.999205	6532748	6691110	25392833	25551245	0.956181	H	#5CA8A5
GM21113	20898827	18773604	18750420	-	chrY	57227415	22164569	22187748	22885	23208	0	0.986082	22164569	22187748	38261699	38238515	0.956181	H	#5CA8A5
GM21113	20898827	14457484	14500459	+	chrY	57227415	23187789	23230749	42610	43005	0	0.990815	23187789	23230749	33945579	33988554	0.956181	H	#5CA8A5
GM21113	20898827	14522148	14545597	+	chrY	57227415	23242703	23266128	22603	23511	0	0.96138	23242703	23266128	34010243	34033692	0.956181	H	#5CA8A5
GM21113	20898827	19779042	19363000	-	chrY	57227415	23574162	23990050	415731	416084	0	0.999152	23574162	23990050	39267137	38851095	0.956181	H	#5CA8A5
GM21113	20898827	8924998	8895916	-	chrY	57227415	10488957	10518038	26096	29218	0	0.893148	10488957	10518038	28413093	28384011	0.956181	H	#5CA8A5
GM21113	20898827	14477900	14442071	-	chrY	57227415	23210340	23246175	35515	35865	0	0.990241	23210340	23246175	33965995	33930166	0.956181	H	#5CA8A5
GM21113	20898827	17474702	17494708	+	chrY	57227415	20172710	20192821	17624	20164	0	0.874033	20172710	20192821	36962797	36982803	0.956181	H	#5CA8A5
GM21113	20898827	17463133	17486928	+	chrY	57227415	20285433	20309243	21974	23871	0	0.920531	20285433	20309243	36951228	36975023	0.956181	H	#5CA8A5
GM21113	20898827	10770895	12276747	+	chrY	57227415	12514045	14019657	1505028	1506136	0	0.999264	12514045	14019657	30258990	31764842	0.956181	H	#5CA8A5
GM21113	20898827	14537558	14515015	-	chrY	57227415	24786795	24809309	22239	22556	0	0.985946	24786795	24809309	34025653	34003110	0.956181	H	#5CA8A5
GM21113	20898827	7294070	7333761	+	chrY	57227415	7934479	7974169	39681	39699	0	0.999547	7934479	7974169	26782165	26821856	0.956181	H	#5CA8A5
GM21113	20898827	5180843	5700042	+	chrY	57227415	5525192	6044312	518808	519272	0	0.999106	5525192	6044312	24668938	25188137	0.956181	H	#5CA8A5
GM21113	20898827	17462111	17482118	+	chrY	57227415	20170960	20191061	17646	20148	0	0.875819	20170960	20191061	36950206	36970213	0.956181	H	#5CA8A5
GM21113	20898827	2044078	2136649	+	chrY	57227415	2393363	2485867	92314	92612	0	0.996782	2393363	2485867	21532173	21624744	0.956181	H	#5CA8A5
GM21113	20898827	17379215	17399789	+	chrY	57227415	20125280	20145815	18174	20664	0	0.879501	20125280	20145815	36867310	36887884	0.956181	H	#5CA8A5
GM21113	20898827	8867576	8843912	-	chrY	57227415	10459232	10482899	23455	23689	0	0.990122	10459232	10482899	28355671	28332007	0.956181	H	#5CA8A5
GM21113	20898827	6047369	6757149	+	chrY	57227415	6691106	7400731	709477	709840	0	0.999489	6691106	7400731	25535464	26245244	0.956181	H	#5CA8A5
GM21113	20898827	8938552	8894910	-	chrY	57227415	10457692	10501339	43028	43698	0	0.984667	10457692	10501339	28426647	28383005	0.956181	H	#5CA8A5
GM21113	20898827	17347696	17367789	+	chrY	57227415	20303989	20323994	17599	20153	0	0.873269	20303989	20323994	36835791	36855884	0.956181	H	#5CA8A5
GM21113	20898827	18773610	18736575	-	chrY	57227415	21876075	21913095	36740	37089	0	0.99059	21876075	21913095	38261705	38224670	0.956181	H	#5CA8A5
GM21113	20898827	10205222	10235553	+	chrY	57227415	11949346	11979701	30309	30372	0	0.997926	11949346	11979701	29693317	29723648	0.956181	H	#5CA8A5
GM21113	20898827	17383240	17403343	+	chrY	57227415	20183404	20203494	17609	20196	0	0.871905	20183404	20203494	36871335	36891438	0.956181	H	#5CA8A5
GM21113	20898827	17485640	17505683	+	chrY	57227415	20125968	20146070	17624	20162	0	0.87412	20125968	20146070	36973735	36993778	0.956181	H	#5CA8A5
GM21113	20898827	14464619	14442071	-	chrY	57227415	24848852	24871388	22465	22550	0	0.996231	24848852	24871388	33952714	33930166	0.956181	H	#5CA8A5
GM21113	20898827	18307486	18748595	+	chrY	57227415	21063744	21504780	440761	441177	0	0.999057	21063744	21504780	37795581	38236690	0.956181	H	#5CA8A5
GM21113	20898827	6996635	6965183	-	chrY	57227415	26165114	26196584	31257	31497	0	0.99238	26165114	26196584	26484730	26453278	0.956181	H	#5CA8A5
GM21113	20898827	8948085	8925871	-	chrY	57227415	10510972	10533182	20073	22309	0	0.899771	10510972	10533182	28436180	28413966	0.956181	H	#5CA8A5
GM21113	20898827	2424800	2543350	+	chrY	57227415	2773471	2891980	118417	118576	0	0.998659	2773471	2891980	21912895	22031445	0.956181	H	#5CA8A5
GM21113	20898827	7032998	7076741	+	chrY	57227415	7676752	7720499	43733	43751	0	0.999589	7676752	7720499	26521093	26564836	0.956181	H	#5CA8A5
GM21113	20898827	17362120	17382218	+	chrY	57227415	20162719	20182762	17552	20201	0	0.868868	20162719	20182762	36850215	36870313	0.956181	H	#5CA8A5
GM21113	20898827	19879722	19848254	-	chrY	57227415	7608953	7640379	31240	31486	0	0.992187	7608953	7640379	39367817	39336349	0.956181	H	#5CA8A5
GM21113	20898827	16130529	15940303	-	chrY	57227415	18450212	18640357	190103	190239	0	0.999285	18450212	18640357	35618624	35428398	0.956181	H	#5CA8A5
GM21113	20898827	5700155	5904713	+	chrY	57227415	6044310	6248861	204159	204614	0	0.997776	6044310	6248861	25188250	25392808	0.956181	H	#5CA8A5
GM21113	20898827	9116651	9152214	+	chrY	57227415	10817292	10852900	35520	35643	0	0.996549	10817292	10852900	28604746	28640309	0.956181	H	#5CA8A5
GM21113	20898827	17477830	17500762	+	chrY	57227415	20265222	20288161	20308	23017	0	0.882304	20265222	20288161	36965925	36988857	0.956181	H	#5CA8A5
GM21113	20898827	17502742	17522825	+	chrY	57227415	20150947	20171036	17766	20182	0	0.880289	20150947	20171036	36990837	37010920	0.956181	H	#5CA8A5
GM21113	20898827	14545597	14480038	-	chrY	57227415	23142660	23208202	65408	65567	0	0.997575	23142660	23208202	34033692	33968133	0.956181	H	#5CA8A5
GM21113	20898827	19694184	19650337	-	chrY	57227415	22049249	22093099	43706	43888	0	0.995853	22049249	22093099	39182279	39138432	0.956181	H	#5CA8A5
GM21113	20898827	8913422	8884342	-	chrY	57227415	10488961	10518038	26096	29212	0	0.893332	10488961	10518038	28401517	28372437	0.956181	H	#5CA8A5
GM21113	20898827	9339387	9370634	+	chrY	57227415	11037032	11068189	30878	31304	0	0.986392	11037032	11068189	28827482	28858729	0.956181	H	#5CA8A5
GM21113	20898827	20845915	20888073	+	chrY	57227415	57173764	57215892	42041	42187	0	0.996539	57173764	57215892	40334010	40376168	0.956181	H	#5CA8A5
GM21113	20898827	4762885	5180447	+	chrY	57227415	5107787	5525255	417169	417666	0	0.99881	5107787	5525255	24250980	24668542	0.956181	H	#5CA8A5
GM21113	20898827	8922051	8896939	-	chrY	57227415	10508064	10533182	22885	25227	0	0.907163	10508064	10533182	28410146	28385034	0.956181	H	#5CA8A5
GM21113	20898827	17345802	17365899	+	chrY	57227415	20152560	20172601	17674	20183	0	0.875687	20152560	20172601	36833897	36853994	0.956181	H	#5CA8A5
GM21113	20898827	2543598	2703915	+	chrY	57227415	2891863	3052193	160173	160422	0	0.998448	2891863	3052193	22031693	22192010	0.956181	H	#5CA8A5
GM21113	20898827	8887346	8856605	-	chrY	57227415	10399451	10430199	30598	30759	0	0.994766	10399451	10430199	28375441	28344700	0.956181	H	#5CA8A5
GM21113	20898827	17427173	17447226	+	chrY	57227415	20272998	20293091	17822	20171	0	0.883546	20272998	20293091	36915268	36935321	0.956181	H	#5CA8A5
GM21113	20898827	9929968	10222652	+	chrY	57227415	11674123	11966756	292329	292923	0	0.997972	11674123	11966756	29418063	29710747	0.956181	H	#5CA8A5
GM21113	20898827	14442071	14511305	+	chrY	57227415	24786795	24855984	68730	69262	0	0.992319	24786795	24855984	33930166	33999400	0.956181	H	#5CA8A5
GM21113	20898827	17475671	17495687	+	chrY	57227415	20125964	20146063	17648	20152	0	0.875744	20125964	20146063	36963766	36983782	0.956181	H	#5CA8A5
GM21113	20898827	17412191	17432218	+	chrY	57227415	20183404	20203509	17649	20218	0	0.872935	20183404	20203509	36900286	36920313	0.956181	H	#5CA8A5
GM21113	20898827	4445320	4762620	+	chrY	57227415	4790867	5108081	317119	317323	0	0.999357	4790867	5108081	23933415	24250715	0.956181	H	#5CA8A5
GM21113	20898827	17394770	17417101	+	chrY	57227415	20183032	20205402	21063	22431	0	0.939013	20183032	20205402	36882865	36905196	0.956181	H	#5CA8A5
GM21113	20898827	8875759	8850647	-	chrY	57227415	10508064	10533182	22891	25226	0	0.907437	10508064	10533182	28363854	28338742	0.956181	H	#5CA8A5
GM21113	20898827	8470170	8435765	-	chrY	57227415	6234811	6269176	34200	34446	0	0.992858	6234811	6269176	27958265	27923860	0.956181	H	#5CA8A5
GM21113	20898827	17429930	17458218	+	chrY	57227415	20149156	20177574	25947	28464	0	0.911573	20149156	20177574	36918025	36946313	0.956181	H	#5CA8A5
GM21113	20898827	9228729	9249861	+	chrY	57227415	10923564	10944685	21064	21137	0	0.996546	10923564	10944685	28716824	28737956	0.956181	H	#5CA8A5
GM21113	20898827	19694488	19879722	+	chrY	57227415	22537028	22722163	185036	185252	0	0.998834	22537028	22722163	39182583	39367817	0.956181	H	#5CA8A5
GM21113	20898827	17369195	17389304	+	chrY	57227415	20184276	20204362	17621	20221	0	0.871421	20184276	20204362	36857290	36877399	0.956181	H	#5CA8A5
GM21113	20898827	17485654	17505708	+	chrY	57227415	20150947	20171035	17655	20171	0	0.875266	20150947	20171035	36973749	36993803	0.956181	H	#5CA8A5
GM21113	20898827	17491522	17511614	+	chrY	57227415	20278165	20298265	17882	20143	0	0.887753	20278165	20298265	36979617	36999709	0.956181	H	#5CA8A5
GM21113	20898827	18760151	18795717	+	chrY	57227415	21492775	21528320	35481	35567	0	0.997582	21492775	21528320	38248246	38283812	0.956181	H	#5CA8A5
GM21113	20898827	8929628	8950515	+	chrY	57227415	10595544	10616423	18015	21012	0	0.857367	10595544	10616423	28417723	28438610	0.956181	H	#5CA8A5
GM21113	20898827	17477774	17508897	+	chrY	57227415	20293232	20324373	29396	31183	0	0.942693	20293232	20324373	36965869	36996992	0.956181	H	#5CA8A5
GM21113	20898827	17360232	17380332	+	chrY	57227415	20287779	20307760	17579	20154	0	0.872234	20287779	20307760	36848327	36868427	0.956181	H	#5CA8A5
GM21113	20898827	6965183	6996635	+	chrY	57227415	23474026	23505495	31254	31495	0	0.992348	23474026	23505495	26453278	26484730	0.956181	H	#5CA8A5
GM21113	20898827	17345800	17365896	+	chrY	57227415	20114341	20134383	17666	20182	0	0.875334	20114341	20134383	36833895	36853991	0.956181	H	#5CA8A5
HG03998	18621146	16917274	16940290	+	chrY	57227415	17915920	17939018	22662	23149	0	0.978962	17915920	17939018	138710257	138733273	0.96367	J	#3D637B
HG03998	18621146	6411296	6370116	-	chrY	57227415	10326411	10367565	40492	41229	0	0.982124	10326411	10367565	128204279	128163099	0.96367	J	#3D637B
HG03998	18621146	5667459	5767236	+	chrY	57227415	6262259	6362053	99006	99929	0	0.990763	6262259	6362053	127460442	127560219	0.96367	J	#3D637B
HG03998	18621146	559361	605759	+	chrY	57227415	884564	930878	46000	46504	0	0.989162	884564	930878	122352344	122398742	0.96367	J	#3D637B
HG03998	18621146	17967856	18021032	+	chrY	57227415	56678394	56731918	52499	53674	0	0.978109	56678394	56731918	139760839	139814015	0.96367	J	#3D637B
HG03998	18621146	8047841	8652919	+	chrY	57227415	12514045	13118922	604336	605181	0	0.998604	12514045	13118922	129840824	130445902	0.96367	J	#3D637B
HG03998	18621146	16857103	16824130	-	chrY	57227415	25645002	25677878	32258	33026	0	0.976746	25645002	25677878	138650086	138617113	0.96367	J	#3D637B
HG03998	18621146	1385907	1410560	+	chrY	57227415	1739577	1764182	24435	24696	0	0.989431	1739577	1764182	123178890	123203543	0.96367	J	#3D637B
HG03998	18621146	6411293	6367726	-	chrY	57227415	10453069	10496532	42304	43644	0	0.969297	10453069	10496532	128204276	128160709	0.96367	J	#3D637B
HG03998	18621146	5777242	5893924	+	chrY	57227415	6362051	6478694	116556	116720	0	0.998595	6362051	6478694	127570225	127686907	0.96367	J	#3D637B
HG03998	18621146	7255904	7512352	+	chrY	57227415	11723228	11979701	256242	256613	0	0.998554	11723228	11979701	129048887	129305335	0.96367	J	#3D637B
HG03998	18621146	9490530	9444237	-	chrY	57227415	13983919	14030196	46028	46339	0	0.993289	13983919	14030196	131283513	131237220	0.96367	J	#3D637B
HG03998	18621146	18000217	18021032	+	chrY	57227415	56721694	56742615	20618	20949	0	0.9842	56721694	56742615	139793200	139814015	0.96367	J	#3D637B
HG03998	18621146	6400889	6367726	-	chrY	57227415	10457692	10490750	32790	33199	0	0.98768	10457692	10490750	128193872	128160709	0.96367	J	#3D637B
HG03998	18621146	14629776	14649804	+	chrY	57227415	20309941	20329977	17964	20061	0	0.895469	20309941	20329977	136422759	136442787	0.96367	J	#3D637B
HG03998	18621146	6393164	6367726	-	chrY	57227415	10327185	10352515	25108	25468	0	0.985865	10327185	10352515	128186147	128160709	0.96367	J	#3D637B
HG03998	18621146	7906037	7927616	+	chrY	57227415	12372477	12394056	21563	21586	0	0.998934	12372477	12394056	129699020	129720599	0.96367	J	#3D637B
HG03998	18621146	6398884	6370931	-	chrY	57227415	10488981	10516905	25139	28075	0	0.895423	10488981	10516905	128191867	128163914	0.96367	J	#3D637B
HG03998	18621146	695904	725459	+	chrY	57227415	1020871	1050464	29267	29664	0	0.986617	1020871	1050464	122488887	122518442	0.96367	J	#3D637B
HG03998	18621146	3049114	3497670	+	chrY	57227415	3585818	4034296	448308	448628	0	0.999287	3585818	4034296	124842097	125290653	0.96367	J	#3D637B
HG03998	18621146	16074642	16034568	-	chrY	57227415	9135343	9175365	38881	40258	0	0.965796	9135343	9175365	137867625	137827551	0.96367	J	#3D637B
HG03998	18621146	14489348	14509459	+	chrY	57227415	20184282	20204359	17676	20221	0	0.874141	20184282	20204359	136282331	136302442	0.96367	J	#3D637B
HG03998	18621146	13038111	14455266	+	chrY	57227415	18643904	20060815	1416449	1417412	0	0.999321	18643904	20060815	134831094	136248249	0.96367	J	#3D637B
HG03998	18621146	14612964	14633017	+	chrY	57227415	20150947	20171035	17658	20171	0	0.875415	20150947	20171035	136405947	136426000	0.96367	J	#3D637B
HG03998	18621146	14454517	14474613	+	chrY	57227415	20104876	20124965	17622	20209	0	0.871988	20104876	20124965	136247500	136267596	0.96367	J	#3D637B
HG03998	18621146	16793466	16824105	+	chrY	57227415	23177276	23207924	30520	30656	0	0.995564	23177276	23207924	138586449	138617088	0.96367	J	#3D637B
HG03998	18621146	14466722	14486829	+	chrY	57227415	20107822	20127900	17604	20215	0	0.870838	20107822	20127900	136259705	136279812	0.96367	J	#3D637B
HG03998	18621146	6411296	6386991	-	chrY	57227415	10436052	10460345	23667	24335	0	0.97255	10436052	10460345	128204279	128179974	0.96367	J	#3D637B
HG03998	18621146	12549905	13038086	+	chrY	57227415	17334391	17822449	487915	488246	0	0.999322	17334391	17822449	134342888	134831069	0.96367	J	#3D637B
HG03998	18621146	14479363	14499462	+	chrY	57227415	20259945	20279919	17673	20159	0	0.87668	20259945	20279919	136272346	136292445	0.96367	J	#3D637B
HG03998	18621146	17600785	17485714	-	chrY	57227415	23358992	23474027	114990	115092	0	0.999114	23358992	23474027	139393768	139278697	0.96367	J	#3D637B
HG03998	18621146	10659347	10776734	+	chrY	57227415	15227515	15344902	117339	117425	0	0.999268	15227515	15344902	132452330	132569717	0.96367	J	#3D637B
HG03998	18621146	14493942	14514040	+	chrY	57227415	20273065	20293069	17595	20175	0	0.872119	20273065	20293069	136286925	136307023	0.96367	J	#3D637B
HG03998	18621146	14688173	14708235	+	chrY	57227415	20169580	20189684	17742	20180	0	0.879187	20169580	20189684	136481156	136501218	0.96367	J	#3D637B
HG03998	18621146	270599	302322	+	chrY	57227415	597621	629407	31280	31996	0	0.977622	597621	629407	122063582	122095305	0.96367	J	#3D637B
HG03998	18621146	17485714	17926817	+	chrY	57227415	26196583	26637540	440806	441189	0	0.999132	26196583	26637540	139278697	139719800	0.96367	J	#3D637B
HG03998	18621146	7053771	7100934	+	chrY	57227415	11486602	11533995	46834	47468	0	0.986644	11486602	11533995	128846754	128893917	0.96367	J	#3D637B
HG03998	18621146	6066853	6025343	-	chrY	57227415	9460749	9502231	41353	41546	0	0.995355	9460749	9502231	127859836	127818326	0.96367	J	#3D637B
HG03998	18621146	16016623	16085277	+	chrY	57227415	21670912	21739542	68626	68654	0	0.999592	21670912	21739542	137809606	137878260	0.96367	J	#3D637B
HG03998	18621146	431628	484524	+	chrY	57227415	756969	809893	52500	53108	0	0.988552	756969	809893	122224611	122277507	0.96367	J	#3D637B
HG03998	18621146	8652905	8812078	+	chrY	57227415	13120450	13279600	159054	159211	0	0.999014	13120450	13279600	130445888	130605061	0.96367	J	#3D637B
HG03998	18621146	6411296	6376989	-	chrY	57227415	10332195	10366492	33884	34350	0	0.986434	10332195	10366492	128204279	128169972	0.96367	J	#3D637B
HG03998	18621146	1626482	1674164	+	chrY	57227415	2166311	2213745	47198	47758	0	0.988274	2166311	2213745	123419465	123467147	0.96367	J	#3D637B
HG03998	18621146	16434038	16477806	+	chrY	57227415	22049304	22093089	43696	43807	0	0.997466	22049304	22093089	138227021	138270789	0.96367	J	#3D637B
HG03998	18621146	16888269	16936226	+	chrY	57227415	24055768	24103466	47015	47999	0	0.9795	24055768	24103466	138681252	138729209	0.96367	J	#3D637B
HG03998	18621146	32770	60569	+	chrY	57227415	376450	404230	27698	27830	0	0.995257	376450	404230	121825753	121853552	0.96367	J	#3D637B
HG03998	18621146	6411293	6387846	-	chrY	57227415	10493926	10517375	21528	23539	0	0.914567	10493926	10517375	128204276	128180829	0.96367	J	#3D637B
HG03998	18621146	6404867	6367726	-	chrY	57227415	10361604	10398652	34920	37261	0	0.937173	10361604	10398652	128197850	128160709	0.96367	J	#3D637B
HG03998	18621146	17989691	18019932	+	chrY	57227415	56721799	56752260	29960	30483	0	0.982843	56721799	56752260	139782674	139812915	0.96367	J	#3D637B
HG03998	18621146	6401599	6371954	-	chrY	57227415	10502425	10532049	26514	29797	0	0.889821	10502425	10532049	128194582	128164937	0.96367	J	#3D637B
HG03998	18621146	2236316	2354954	+	chrY	57227415	2773352	2891980	118473	118701	0	0.998079	2773352	2891980	124029299	124147937	0.96367	J	#3D637B
HG03998	18621146	14555533	14576179	+	chrY	57227415	20170937	20191714	18345	20823	0	0.880997	20170937	20191714	136348516	136369162	0.96367	J	#3D637B
HG03998	18621146	14680824	14701287	+	chrY	57227415	20284932	20305363	18336	20504	0	0.894265	20284932	20305363	136473807	136494270	0.96367	J	#3D637B
HG03998	18621146	16764896	16683992	-	chrY	57227415	23278434	23359298	80796	80936	0	0.99827	23278434	23359298	138557879	138476975	0.96367	J	#3D637B
HG03998	18621146	15373011	15394990	+	chrY	57227415	21047764	21069745	21378	22018	0	0.970933	21047764	21069745	137165994	137187973	0.96367	J	#3D637B
HG03998	18621146	14711889	14847105	+	chrY	57227415	20337190	20472393	134423	135236	0	0.993988	20337190	20472393	136504872	136640088	0.96367	J	#3D637B
HG03998	18621146	14677867	14698188	+	chrY	57227415	20274745	20295048	18578	20362	0	0.912386	20274745	20295048	136470850	136491171	0.96367	J	#3D637B
HG03998	18621146	14583209	14610194	+	chrY	57227415	20267232	20294236	25108	27070	0	0.927521	20267232	20294236	136376192	136403177	0.96367	J	#3D637B
HG03998	18621146	18102857	18217225	+	chrY	57227415	56849877	56964164	114092	114437	0	0.996985	56849877	56964164	139895840	140010208	0.96367	J	#3D637B
HG03998	18621146	6621366	6851278	+	chrY	57227415	11066255	11296109	229382	230078	0	0.996975	11066255	11296109	128414349	128644261	0.96367	J	#3D637B
HG03998	18621146	14538398	14558494	+	chrY	57227415	20297513	20317552	17687	20184	0	0.876288	20297513	20317552	136331381	136351477	0.96367	J	#3D637B
HG03998	18621146	14626427	14646510	+	chrY	57227415	20150947	20171038	17749	20192	0	0.879011	20150947	20171038	136419410	136439493	0.96367	J	#3D637B
HG03998	18621146	14677711	14697766	+	chrY	57227415	20171871	20191972	17730	20180	0	0.878593	20171871	20191972	136470694	136490749	0.96367	J	#3D637B
HG03998	18621146	16309147	16433719	+	chrY	57227415	21924887	22049365	124324	124599	0	0.997793	21924887	22049365	138102130	138226702	0.96367	J	#3D637B
HG03998	18621146	16824130	16917179	+	chrY	57227415	17822492	17915660	91997	93313	0	0.985897	17822492	17915660	138617113	138710162	0.96367	J	#3D637B
HG03998	18621146	7206859	7256138	+	chrY	57227415	11674123	11723382	49138	49363	0	0.995442	11674123	11723382	128999842	129049121	0.96367	J	#3D637B
HG03998	18621146	17992287	18021032	+	chrY	57227415	56678015	56706937	28462	28969	0	0.982499	56678015	56706937	139785270	139814015	0.96367	J	#3D637B
HG03998	18621146	6066776	6209794	+	chrY	57227415	9914540	10057519	142912	143029	0	0.999182	9914540	10057519	127859759	128002777	0.96367	J	#3D637B
HG03998	18621146	18245952	18464092	+	chrY	57227415	56990122	57208098	217416	218231	0	0.996265	56990122	57208098	140038935	140257075	0.96367	J	#3D637B
HG03998	18621146	14626446	14646493	+	chrY	57227415	20170960	20191063	17676	20171	0	0.876308	20170960	20191063	136419429	136439476	0.96367	J	#3D637B
HG03998	18621146	6053605	6025343	-	chrY	57227415	9453713	9481945	28166	28275	0	0.996145	9453713	9481945	127846588	127818326	0.96367	J	#3D637B
HG03998	18621146	6390249	6367726	-	chrY	57227415	10450960	10473382	21011	22586	0	0.930267	10450960	10473382	128183232	128160709	0.96367	J	#3D637B
HG03998	18621146	17970935	18021032	+	chrY	57227415	56677978	56728336	49572	50479	0	0.982032	56677978	56728336	139763918	139814015	0.96367	J	#3D637B
HG03998	18621146	16800258	16774606	-	chrY	57227415	23223616	23249366	25389	25770	0	0.985215	23223616	23249366	138593241	138567589	0.96367	J	#3D637B
HG03998	18621146	14520706	14498401	-	chrY	57227415	20060810	20083085	20200	22400	0	0.901786	20060810	20083085	136313689	136291384	0.96367	J	#3D637B
HG03998	18621146	2122483	2236863	+	chrY	57227415	2659355	2773747	114114	114506	0	0.996577	2659355	2773747	123915466	124029846	0.96367	J	#3D637B
HG03998	18621146	1409867	1482875	+	chrY	57227415	1764509	1837553	72853	73117	0	0.996389	1764509	1837553	123202850	123275858	0.96367	J	#3D637B
HG03998	18621146	4075070	4989992	+	chrY	57227415	4610544	5525251	914360	915072	0	0.999222	4610544	5525251	125868053	126782975	0.96367	J	#3D637B
HG03998	18621146	15264752	15329231	+	chrY	57227415	20897719	20962151	64298	64486	0	0.997085	20897719	20962151	137057735	137122214	0.96367	J	#3D637B
HG03998	18621146	16774606	16800258	+	chrY	57227415	24783604	24809309	25387	25745	0	0.986094	24783604	24809309	138567589	138593241	0.96367	J	#3D637B
HG03998	18621146	16824105	16774606	-	chrY	57227415	24825002	24874579	49019	49628	0	0.987729	24825002	24874579	138617088	138567589	0.96367	J	#3D637B
HG03998	18621146	16868091	16888265	+	chrY	57227415	24034359	24054457	19919	20190	0	0.986578	24034359	24054457	138661074	138681248	0.96367	J	#3D637B
HG03998	18621146	6388090	6367726	-	chrY	57227415	10436104	10456357	20058	20378	0	0.984297	10436104	10456357	128181073	128160709	0.96367	J	#3D637B
HG03998	18621146	15897015	15859998	-	chrY	57227415	21876088	21913095	36817	37035	0	0.994114	21876088	21913095	137689998	137652981	0.96367	J	#3D637B
HG03998	18621146	17477503	17196179	-	chrY	57227415	25686107	25967281	281119	281333	0	0.999239	25686107	25967281	139270486	138989162	0.96367	J	#3D637B
HG03998	18621146	6411293	6381292	-	chrY	57227415	10430259	10460248	28480	30078	0	0.946871	10430259	10460248	128204276	128174275	0.96367	J	#3D637B
HG03998	18621146	11531032	12051181	+	chrY	57227415	16315779	16835817	519836	520279	0	0.999149	16315779	16835817	133324015	133844164	0.96367	J	#3D637B
HG03998	18621146	15430838	15762721	+	chrY	57227415	21063744	21395544	331603	331920	0	0.999045	21063744	21395544	137223821	137555704	0.96367	J	#3D637B
HG03998	18621146	6393108	6367726	-	chrY	57227415	10321446	10346726	24298	25436	0	0.95526	10321446	10346726	128186091	128160709	0.96367	J	#3D637B
HG03998	18621146	14575020	14594968	+	chrY	57227415	20288954	20308921	17729	20042	0	0.884592	20288954	20308921	136368003	136387951	0.96367	J	#3D637B
HG03998	18621146	16940290	17196154	+	chrY	57227415	24124614	24380442	255676	255962	0	0.998883	24124614	24380442	138733273	138989137	0.96367	J	#3D637B
HG03998	18621146	16145928	16177126	+	chrY	57227415	21840121	21871315	31091	31231	0	0.995517	21840121	21871315	137938911	137970109	0.96367	J	#3D637B
HG03998	18621146	1117271	1139872	+	chrY	57227415	1468720	1491420	22402	22757	0	0.9844	1468720	1491420	122910254	122932855	0.96367	J	#3D637B
HG03998	18621146	1	20285	+	chrY	57227415	343362	363719	20201	20375	0	0.99146	343362	363719	121792984	121813268	0.96367	J	#3D637B
HG03998	18621146	16888265	16868091	-	chrY	57227415	25615673	25635771	19919	20190	0	0.986578	25615673	25635771	138681248	138661074	0.96367	J	#3D637B
HG03998	18621146	1713594	1737728	+	chrY	57227415	2253107	2277161	23979	24139	0	0.993372	2253107	2277161	123506577	123530711	0.96367	J	#3D637B
HG03998	18621146	15895552	15867870	-	chrY	57227415	21901083	21928830	27121	27809	0	0.97526	21901083	21928830	137688535	137660853	0.96367	J	#3D637B
HG03998	18621146	7838651	7906035	+	chrY	57227415	12305338	12372680	67296	67406	0	0.998368	12305338	12372680	129631634	129699018	0.96367	J	#3D637B
HG03998	18621146	16777715	16811105	+	chrY	57227415	23150701	23184076	32851	33435	0	0.982533	23150701	23184076	138570698	138604088	0.96367	J	#3D637B
HG03998	18621146	14458078	14478181	+	chrY	57227415	20162808	20182886	17717	20195	0	0.877296	20162808	20182886	136251061	136271164	0.96367	J	#3D637B
HG03998	18621146	2681887	3069123	+	chrY	57227415	3218689	3605820	386845	387275	0	0.99889	3218689	3605820	124474870	124862106	0.96367	J	#3D637B
HG03998	18621146	6064928	6040061	-	chrY	57227415	6241973	6266836	24212	24949	0	0.97046	6241973	6266836	127857911	127833044	0.96367	J	#3D637B
HG03998	18621146	14584994	14605068	+	chrY	57227415	20299334	20319413	17748	20163	0	0.880226	20299334	20319413	136377977	136398051	0.96367	J	#3D637B
HG03998	18621146	6411270	6388876	-	chrY	57227415	10510112	10532511	20666	22491	0	0.918856	10510112	10532511	128204253	128181859	0.96367	J	#3D637B
HG03998	18621146	14952483	15217888	+	chrY	57227415	20585671	20850995	265263	265428	0	0.999378	20585671	20850995	136745466	137010871	0.96367	J	#3D637B
HG03998	18621146	14458763	14478863	+	chrY	57227415	20184262	20204350	17639	20212	0	0.872699	20184262	20204350	136251746	136271846	0.96367	J	#3D637B
HG03998	18621146	308886	329769	+	chrY	57227415	636290	657155	20756	20921	0	0.992113	636290	657155	122101869	122122752	0.96367	J	#3D637B
HG03998	18621146	15897015	15873811	-	chrY	57227415	22164576	22187748	22943	23223	0	0.987943	22164576	22187748	137689998	137666794	0.96367	J	#3D637B
HG03998	18621146	18074229	18102756	+	chrY	57227415	56821509	56849958	28331	28569	0	0.991669	56821509	56849958	139867212	139895739	0.96367	J	#3D637B
HG03998	18621146	1056866	1080341	+	chrY	57227415	1409643	1433131	23167	23614	0	0.981071	1409643	1433131	122849849	122873324	0.96367	J	#3D637B
HG03998	18621146	14602011	14622017	+	chrY	57227415	20172710	20192821	17630	20161	0	0.874461	20172710	20192821	136394994	136415000	0.96367	J	#3D637B
HG03998	18621146	16433719	16248501	-	chrY	57227415	22537028	22722153	185008	185257	0	0.998656	22537028	22722153	138226702	138041484	0.96367	J	#3D637B
HG03998	18621146	15935182	16016399	+	chrY	57227415	21589729	21670938	81187	81229	0	0.999483	21589729	21670938	137728165	137809382	0.96367	J	#3D637B
HG03998	18621146	16248476	16177151	-	chrY	57227415	22093096	22164384	71266	71339	0	0.998977	22093096	22164384	138041459	137970134	0.96367	J	#3D637B
HG03998	18621146	655689	687532	+	chrY	57227415	980751	1012563	31654	31882	0	0.992849	980751	1012563	122448672	122480515	0.96367	J	#3D637B
HG03998	18621146	14496122	14516233	+	chrY	57227415	20104894	20124965	17582	20228	0	0.869191	20104894	20124965	136289105	136309216	0.96367	J	#3D637B
HG03998	18621146	14487182	14507279	+	chrY	57227415	20301140	20321140	17618	20170	0	0.873475	20301140	20321140	136280165	136300262	0.96367	J	#3D637B
HG03998	18621146	16803968	16824105	+	chrY	57227415	24802175	24822309	19974	20152	0	0.991167	24802175	24822309	138596951	138617088	0.96367	J	#3D637B
HG03998	18621146	8792050	9056576	+	chrY	57227415	13259563	13524013	264407	264541	0	0.999493	13259563	13524013	130585033	130849559	0.96367	J	#3D637B
HG03998	18621146	14568564	14588899	+	chrY	57227415	20170898	20191359	18084	20495	0	0.882362	20170898	20191359	136361547	136381882	0.96367	J	#3D637B
HG03998	18621146	339241	365051	+	chrY	57227415	666432	692213	25714	25823	0	0.995779	666432	692213	122132224	122158034	0.96367	J	#3D637B
HG03998	18621146	14698494	14718555	+	chrY	57227415	20169401	20189506	17672	20169	0	0.876196	20169401	20189506	136491477	136511538	0.96367	J	#3D637B
HG03998	18621146	9056601	9444212	+	chrY	57227415	13565309	13952867	387440	387684	0	0.999371	13565309	13952867	130849584	131237195	0.96367	J	#3D637B
HG03998	18621146	14647368	14667454	+	chrY	57227415	20306559	20326631	17917	20109	0	0.890994	20306559	20326631	136440351	136460437	0.96367	J	#3D637B
HG03998	18621146	2355195	2681880	+	chrY	57227415	2891863	3218494	326472	326757	0	0.999128	2891863	3218494	124148178	124474863	0.96367	J	#3D637B
HG03998	18621146	14493933	14514040	+	chrY	57227415	20287780	20307776	17656	20165	0	0.875576	20287780	20307776	136286916	136307023	0.96367	J	#3D637B
HG03998	18621146	7512332	7584749	+	chrY	57227415	11979638	12052051	72382	72433	0	0.999296	11979638	12052051	129305315	129377732	0.96367	J	#3D637B
HG03998	18621146	16477806	16248501	-	chrY	57227415	25967297	26196574	229047	229393	0	0.998492	25967297	26196574	138270789	138041484	0.96367	J	#3D637B
HG03998	18621146	6058333	6025343	-	chrY	57227415	9489595	9522557	32858	33007	0	0.995486	9489595	9522557	127851316	127818326	0.96367	J	#3D637B
HG03998	18621146	14493937	14514040	+	chrY	57227415	20263101	20283070	17672	20155	0	0.876805	20263101	20283070	136286920	136307023	0.96367	J	#3D637B
HG03998	18621146	1500966	1526743	+	chrY	57227415	1855704	1881448	25668	25822	0	0.994036	1855704	1881448	123293949	123319726	0.96367	J	#3D637B
HG03998	18621146	922786	949651	+	chrY	57227415	1235992	1262985	26622	27086	0	0.982869	1235992	1262985	122715769	122742634	0.96367	J	#3D637B
HG03998	18621146	7585254	7721178	+	chrY	57227415	12052049	12187956	135861	135953	0	0.999323	12052049	12187956	129378237	129514161	0.96367	J	#3D637B
HG03998	18621146	16917179	16824130	-	chrY	57227415	17990320	18083516	91999	93340	0	0.985633	17990320	18083516	138710162	138617113	0.96367	J	#3D637B
HG03998	18621146	16111032	16145926	+	chrY	57227415	21805281	21840160	34875	34894	0	0.999455	21805281	21840160	137904015	137938909	0.96367	J	#3D637B
HG03998	18621146	12031161	12563074	+	chrY	57227415	16815783	17347563	531552	532069	0	0.999028	16815783	17347563	133824144	134356057	0.96367	J	#3D637B
HG03998	18621146	6591772	6621499	+	chrY	57227415	11037032	11066740	29650	29738	0	0.997041	11037032	11066740	128384755	128414482	0.96367	J	#3D637B
HG03998	18621146	14551247	14571310	+	chrY	57227415	20301080	20321173	17756	20190	0	0.879445	20301080	20321173	136344230	136364293	0.96367	J	#3D637B
HG03998	18621146	6066853	6025343	-	chrY	57227415	9351586	9393087	41369	41552	0	0.995596	9351586	9393087	127859836	127818326	0.96367	J	#3D637B
HG03998	18621146	17196154	16944151	-	chrY	57227415	25289696	25541603	251809	252044	0	0.999068	25289696	25541603	138989137	138737134	0.96367	J	#3D637B
HG03998	18621146	15873811	15897015	+	chrY	57227415	22398669	22421846	22943	23227	0	0.987773	22398669	22421846	137666794	137689998	0.96367	J	#3D637B
HG03998	18621146	16248501	16279967	+	chrY	57227415	7608963	7640379	31230	31483	0	0.991964	7608963	7640379	138041484	138072950	0.96367	J	#3D637B
HG03998	18621146	1303414	1329173	+	chrY	57227415	1656660	1682371	25530	25803	0	0.98942	1656660	1682371	123096397	123122156	0.96367	J	#3D637B
HG03998	18621146	14570894	14591316	+	chrY	57227415	20269604	20290057	18237	20525	0	0.888526	20269604	20290057	136363877	136384299	0.96367	J	#3D637B
HG03998	18621146	6870435	6898990	+	chrY	57227415	11302685	11331163	27297	28746	0	0.949593	11302685	11331163	128663418	128691973	0.96367	J	#3D637B
HG03998	18621146	16477806	16434038	-	chrY	57227415	22493315	22537089	43702	43799	0	0.997785	22493315	22537089	138270789	138227021	0.96367	J	#3D637B
HG03998	18621146	14648161	14668235	+	chrY	57227415	20120747	20140815	17743	20166	0	0.879847	20120747	20140815	136441144	136461218	0.96367	J	#3D637B
HG03998	18621146	6400889	6377077	-	chrY	57227415	10434887	10458674	23417	23835	0	0.982463	10434887	10458674	128193872	128170060	0.96367	J	#3D637B
HG03998	18621146	6898958	7053754	+	chrY	57227415	11331515	11486245	154609	154814	0	0.998676	11331515	11486245	128691941	128846737	0.96367	J	#3D637B
HG03998	18621146	14550996	14571049	+	chrY	57227415	20272998	20293091	17823	20170	0	0.883639	20272998	20293091	136343979	136364032	0.96367	J	#3D637B
HG03998	18621146	11370364	11531007	+	chrY	57227415	15938168	16098849	160601	160706	0	0.999347	15938168	16098849	133163347	133323990	0.96367	J	#3D637B
HG03998	18621146	14479378	14499474	+	chrY	57227415	20152560	20172604	17674	20183	0	0.875687	20152560	20172604	136272361	136292457	0.96367	J	#3D637B
HG03998	18621146	15309209	15388772	+	chrY	57227415	20942152	21021692	79385	79578	0	0.997575	20942152	21021692	137102192	137181755	0.96367	J	#3D637B
HG03998	18621146	14468139	14494050	+	chrY	57227415	20121401	20147261	22854	26031	0	0.877953	20121401	20147261	136261122	136287033	0.96367	J	#3D637B
HG03998	18621146	1163494	1231279	+	chrY	57227415	1514296	1582045	67230	68029	0	0.988255	1514296	1582045	122956477	123024262	0.96367	J	#3D637B
HG03998	18621146	14593353	14616144	+	chrY	57227415	20285723	20308532	20504	22886	0	0.895919	20285723	20308532	136386336	136409127	0.96367	J	#3D637B
HG03998	18621146	3500133	4075028	+	chrY	57227415	4034486	4609277	574553	574951	0	0.999308	4034486	4609277	125293116	125868011	0.96367	J	#3D637B
HG03998	18621146	15436853	15388969	-	chrY	57227415	21005916	21053790	47537	47898	0	0.992463	21005916	21053790	137229836	137181952	0.96367	J	#3D637B
HG03998	18621146	6390256	6367726	-	chrY	57227415	10405163	10427591	22216	22551	0	0.985145	10405163	10427591	128183239	128160709	0.96367	J	#3D637B
HG03998	18621146	14452133	14472201	+	chrY	57227415	20173488	20193570	17648	20167	0	0.875093	20173488	20193570	136245116	136265184	0.96367	J	#3D637B
HG03998	18621146	16824130	16857103	+	chrY	57227415	23992262	24025131	32255	33022	0	0.976773	23992262	24025131	138617113	138650086	0.96367	J	#3D637B
HG03998	18621146	1687946	1713825	+	chrY	57227415	2227712	2253532	25677	25933	0	0.990128	2227712	2253532	123480929	123506808	0.96367	J	#3D637B
HG03998	18621146	17485689	17457486	-	chrY	57227415	25677922	25706105	28175	28207	0	0.998866	25677922	25706105	139278672	139250469	0.96367	J	#3D637B
HG03998	18621146	7721177	7858637	+	chrY	57227415	12187917	12325326	137365	137482	0	0.999149	12187917	12325326	129514160	129651620	0.96367	J	#3D637B
HG03998	18621146	14589046	14609053	+	chrY	57227415	20170960	20191061	17658	20141	0	0.876719	20170960	20191061	136382029	136402036	0.96367	J	#3D637B
HG03998	18621146	6025343	5660289	-	chrY	57227415	9554640	9919592	364858	365091	0	0.999362	9554640	9919592	127818326	127453272	0.96367	J	#3D637B
HG03998	18621146	14548538	14568645	+	chrY	57227415	20096302	20116527	17691	20294	0	0.871735	20096302	20116527	136341521	136361628	0.96367	J	#3D637B
HG03998	18621146	16824105	16803968	-	chrY	57227415	23210616	23230749	19958	20152	0	0.990373	23210616	23230749	138617088	138596951	0.96367	J	#3D637B
HG03998	18621146	11641072	11531032	-	chrY	57227415	16159557	16269542	109945	110059	0	0.998964	16159557	16269542	133434055	133324015	0.96367	J	#3D637B
HG03998	18621146	6066853	6026025	-	chrY	57227415	9501346	9542218	40415	40956	0	0.986791	9501346	9542218	127859836	127819008	0.96367	J	#3D637B
HG03998	18621146	13038086	12671346	-	chrY	57227415	18083559	18450201	366543	366783	0	0.999346	18083559	18450201	134831069	134464329	0.96367	J	#3D637B
HG03998	18621146	6064912	6025343	-	chrY	57227415	9333197	9372747	39326	39628	0	0.992379	9333197	9372747	127857895	127818326	0.96367	J	#3D637B
HG03998	18621146	14605038	14636205	+	chrY	57227415	20293189	20324371	29444	31225	0	0.942962	20293189	20324371	136398021	136429188	0.96367	J	#3D637B
HG03998	18621146	14553753	14582041	+	chrY	57227415	20149156	20177575	25934	28464	0	0.911116	20149156	20177575	136346736	136375024	0.96367	J	#3D637B
HG03998	18621146	13264400	13074233	-	chrY	57227415	18450212	18640361	190035	190255	0	0.998844	18450212	18640361	135057383	134867216	0.96367	J	#3D637B
HG03998	18621146	5583707	5674441	+	chrY	57227415	6158254	6248960	90410	90757	0	0.996177	6158254	6248960	127376690	127467424	0.96367	J	#3D637B
HG03998	18621146	15900351	15955228	+	chrY	57227415	21554896	21609784	54865	54895	0	0.999454	21554896	21609784	137693334	137748211	0.96367	J	#3D637B
HG03998	18621146	5897724	5931940	+	chrY	57227415	6479815	6514057	33774	34314	0	0.984263	6479815	6514057	127690707	127724923	0.96367	J	#3D637B
HG03998	18621146	1556190	1594916	+	chrY	57227415	1910506	1949345	38418	38997	0	0.985153	1910506	1949345	123349173	123387899	0.96367	J	#3D637B
HG03998	18621146	16248501	16348647	+	chrY	57227415	23474036	23574168	100081	100172	0	0.999092	23474036	23574168	138041484	138141630	0.96367	J	#3D637B
HG03998	18621146	1245586	1273974	+	chrY	57227415	1596431	1624780	28193	28458	0	0.990688	1596431	1624780	123038569	123066957	0.96367	J	#3D637B
HG03998	18621146	1982009	2040983	+	chrY	57227415	2519905	2578909	58743	59053	0	0.99475	2519905	2578909	123774992	123833966	0.96367	J	#3D637B
HG03998	18621146	6411296	6376742	-	chrY	57227415	10395698	10430237	34254	34583	0	0.990487	10395698	10430237	128204279	128169725	0.96367	J	#3D637B
HG03998	18621146	14574756	14595418	+	chrY	57227415	20154246	20174982	18551	20791	0	0.892261	20154246	20174982	136367739	136388401	0.96367	J	#3D637B
HG03998	18621146	14847130	14972447	+	chrY	57227415	20480318	20605652	125290	125346	0	0.999553	20480318	20605652	136640113	136765430	0.96367	J	#3D637B
HG03998	18621146	613697	646917	+	chrY	57227415	938802	972063	33041	33297	0	0.992312	938802	972063	122406680	122439900	0.96367	J	#3D637B
HG03998	18621146	986626	1013335	+	chrY	57227415	1334525	1361231	26470	26810	0	0.987318	1334525	1361231	122779609	122806318	0.96367	J	#3D637B
HG03998	18621146	14535953	14556029	+	chrY	57227415	20167499	20187601	17722	20187	0	0.877892	20167499	20187601	136328936	136349012	0.96367	J	#3D637B
HG03998	18621146	15197861	15264617	+	chrY	57227415	20830984	20897718	66726	66758	0	0.999521	20830984	20897718	136990844	137057600	0.96367	J	#3D637B
HG03998	18621146	6411296	6367726	-	chrY	57227415	10372547	10416011	43182	43599	0	0.990436	10372547	10416011	128204279	128160709	0.96367	J	#3D637B
HG03998	18621146	14555768	14575760	+	chrY	57227415	20125963	20146058	17714	20142	0	0.879456	20125963	20146058	136348751	136368743	0.96367	J	#3D637B
HG03998	18621146	1348653	1381733	+	chrY	57227415	1702366	1735384	32834	33130	0	0.991065	1702366	1735384	123141636	123174716	0.96367	J	#3D637B
HG03998	18621146	6411296	6381282	-	chrY	57227415	10337984	10367989	29367	30058	0	0.977011	10337984	10367989	128204279	128174265	0.96367	J	#3D637B
HG03998	18621146	17196179	17485689	+	chrY	57227415	23702792	23992218	289336	289545	0	0.999278	23702792	23992218	138989162	139278672	0.96367	J	#3D637B
HG03998	18621146	14626433	14646512	+	chrY	57227415	20112730	20132831	17730	20196	0	0.877897	20112730	20132831	136419416	136439495	0.96367	J	#3D637B
HG03998	18621146	2095353	2122960	+	chrY	57227415	2632047	2659581	27413	27629	0	0.992182	2632047	2659581	123888336	123915943	0.96367	J	#3D637B
HG03998	18621146	14458075	14486829	+	chrY	57227415	20136215	20164858	25265	28887	0	0.874615	20136215	20164858	136251058	136279812	0.96367	J	#3D637B
HG03998	18621146	9454781	10679350	+	chrY	57227415	14023071	15247533	1223972	1224898	0	0.999244	14023071	15247533	131247764	132472333	0.96367	J	#3D637B
HG03998	18621146	16099245	16060257	-	chrY	57227415	21750314	21789281	38967	38988	0	0.999461	21750314	21789281	137892228	137853240	0.96367	J	#3D637B
HG03998	18621146	16940290	16917274	-	chrY	57227415	17966959	17990060	22662	23152	0	0.978836	17966959	17990060	138733273	138710257	0.96367	J	#3D637B
HG03998	18621146	6210261	6367729	+	chrY	57227415	10058927	10216332	156890	157502	0	0.996114	10058927	10216332	128003244	128160712	0.96367	J	#3D637B
HG03998	18621146	14535954	14556041	+	chrY	57227415	20183409	20203509	17684	20215	0	0.874796	20183409	20203509	136328937	136349024	0.96367	J	#3D637B
HG03998	18621146	14481319	14502053	+	chrY	57227415	20115288	20135958	18509	20798	0	0.889941	20115288	20135958	136274302	136295036	0.96367	J	#3D637B
HG03998	18621146	14567739	14587714	+	chrY	57227415	20098552	20118677	17603	20174	0	0.872559	20098552	20118677	136360722	136380697	0.96367	J	#3D637B
HG03998	18621146	14486441	14514901	+	chrY	57227415	20083275	20111634	25007	28668	0	0.872297	20083275	20111634	136279424	136307884	0.96367	J	#3D637B
HG03998	18621146	14592315	14615392	+	chrY	57227415	20122906	20146060	20450	23212	0	0.88101	20122906	20146060	136385298	136408375	0.96367	J	#3D637B
HG03998	18621146	11301321	11369624	+	chrY	57227415	15869402	15937644	68208	68318	0	0.99839	15869402	15937644	133094304	133162607	0.96367	J	#3D637B
HG03998	18621146	16349161	16477806	+	chrY	57227415	23574162	23702776	128438	128706	0	0.997918	23574162	23702776	138142144	138270789	0.96367	J	#3D637B
HG03998	18621146	16177151	16248476	+	chrY	57227415	22422038	22493308	71261	71327	0	0.999075	22422038	22493308	137970134	138041459	0.96367	J	#3D637B
HG03998	18621146	507238	540460	+	chrY	57227415	833112	866269	33018	33293	0	0.99174	833112	866269	122300221	122333443	0.96367	J	#3D637B
HG03998	18621146	16936226	16888269	-	chrY	57227415	25566672	25614362	47012	48000	0	0.979417	25566672	25614362	138729209	138681252	0.96367	J	#3D637B
HG03998	18621146	4990382	5037603	+	chrY	57227415	5525192	5572412	47173	47242	0	0.998539	5525192	5572412	126783365	126830586	0.96367	J	#3D637B
HG03998	18621146	17967997	17991579	+	chrY	57227415	56728542	56752329	23268	23840	0	0.976007	56728542	56752329	139760980	139784562	0.96367	J	#3D637B
HG03998	18621146	14612983	14633003	+	chrY	57227415	20170960	20191063	17601	20165	0	0.872849	20170960	20191063	136405966	136425986	0.96367	J	#3D637B
HG03998	18621146	7907589	8047930	+	chrY	57227415	12374036	12514331	140229	140362	0	0.999052	12374036	12514331	129700572	129840913	0.96367	J	#3D637B
HG03998	18621146	15859998	15897015	+	chrY	57227415	21516307	21553313	36822	37033	0	0.994302	21516307	21553313	137652981	137689998	0.96367	J	#3D637B
HG03998	18621146	14569809	14589863	+	chrY	57227415	20301079	20321172	17788	20175	0	0.881685	20301079	20321172	136362792	136382846	0.96367	J	#3D637B
HG03998	18621146	6411293	6367726	-	chrY	57227415	10320626	10364087	42244	43644	0	0.967922	10320626	10364087	128204276	128160709	0.96367	J	#3D637B
HG03998	18621146	18217263	18243426	+	chrY	57227415	56964156	56990343	26124	26200	0	0.997099	56964156	56990343	140010246	140036409	0.96367	J	#3D637B
HG03998	18621146	1782441	1983013	+	chrY	57227415	2320357	2520684	199788	200746	0	0.995228	2320357	2520684	123575424	123775996	0.96367	J	#3D637B
HG03998	18621146	14581543	14601513	+	chrY	57227415	20100417	20120511	17568	20145	0	0.872077	20100417	20120511	136374526	136394496	0.96367	J	#3D637B
HG03998	18621146	16477831	16771362	+	chrY	57227415	24488971	24782537	293340	293688	0	0.998815	24488971	24782537	138270814	138564345	0.96367	J	#3D637B
HG03998	18621146	2041285	2094479	+	chrY	57227415	2578818	2632016	53067	53244	0	0.996676	2578818	2632016	123834268	123887462	0.96367	J	#3D637B
HG03998	18621146	6411296	6369733	-	chrY	57227415	10458857	10500386	40985	41608	0	0.985027	10458857	10500386	128204279	128162716	0.96367	J	#3D637B
HG03998	18621146	15762720	15895552	+	chrY	57227415	21395495	21528320	132756	132846	0	0.999323	21395495	21528320	137555703	137688535	0.96367	J	#3D637B
HG03998	18621146	16764896	16477831	-	chrY	57227415	24894109	25181133	286903	287118	0	0.999251	24894109	25181133	138557879	138270814	0.96367	J	#3D637B
HG03998	18621146	364635	397487	+	chrY	57227415	692115	724938	32592	32926	0	0.989856	692115	724938	122157618	122190470	0.96367	J	#3D637B
HG03998	18621146	5037653	5583713	+	chrY	57227415	5612205	6158221	545761	546154	0	0.99928	5612205	6158221	126830636	127376696	0.96367	J	#3D637B
HG03998	18621146	1597486	1626622	+	chrY	57227415	2137489	2166609	28895	29218	0	0.988945	2137489	2166609	123390469	123419605	0.96367	J	#3D637B
HG03998	18621146	10756720	11311346	+	chrY	57227415	15324904	15879430	554330	554725	0	0.999288	15324904	15879430	132549703	133104329	0.96367	J	#3D637B
HG03998	18621146	885206	923042	+	chrY	57227415	1198119	1235827	37509	37941	0	0.988614	1198119	1235827	122678189	122716025	0.96367	J	#3D637B
HG03998	18621146	14538396	14558476	+	chrY	57227415	20273044	20293095	17711	20169	0	0.87813	20273044	20293095	136331379	136351459	0.96367	J	#3D637B
HG03998	18621146	16477831	16764896	+	chrY	57227415	22855223	23142275	286851	287156	0	0.998938	22855223	23142275	138270814	138557879	0.96367	J	#3D637B
HG00542	19127894	6809184	6910914	+	chrY	57227415	7618791	7720499	101476	101794	0	0.996876	7618791	7720499	68456061	68557791	0.962138	O	#C26A6C
HG00542	19127894	449441	506027	+	chrY	57227415	814261	870903	56248	56760	0	0.99098	814261	870903	62096318	62152904	0.962138	O	#C26A6C
HG00542	19127894	17066934	17090735	+	chrY	57227415	25531679	25555478	23780	23808	0	0.998824	25531679	25555478	78713811	78737612	0.962138	O	#C26A6C
HG00542	19127894	8948272	8922315	-	chrY	57227415	10355511	10381474	22146	26137	0	0.847305	10355511	10381474	70595149	70569192	0.962138	O	#C26A6C
HG00542	19127894	8593735	8570638	-	chrY	57227415	9460792	9483889	23010	23131	0	0.994769	9460792	9483889	70240612	70217515	0.962138	O	#C26A6C
HG00542	19127894	2041638	2094854	+	chrY	57227415	2578818	2632016	53076	53252	0	0.996695	2578818	2632016	63688515	63741731	0.962138	O	#C26A6C
HG00542	19127894	2003860	2041336	+	chrY	57227415	2541365	2578909	37344	37565	0	0.994117	2541365	2578909	63650737	63688213	0.962138	O	#C26A6C
HG00542	19127894	1599587	1628720	+	chrY	57227415	2137489	2166609	28953	29203	0	0.991439	2137489	2166609	63246464	63275597	0.962138	O	#C26A6C
HG00542	19127894	8505668	8570613	+	chrY	57227415	6269194	6334113	64813	64974	0	0.997522	6269194	6334113	70152545	70217490	0.962138	O	#C26A6C
HG00542	19127894	16698227	16675339	-	chrY	57227415	9197232	9220230	22121	23071	0	0.958823	9197232	9220230	78345104	78322216	0.962138	O	#C26A6C
HG00542	19127894	8949938	8923995	-	chrY	57227415	10434887	10460828	25232	25984	0	0.971059	10434887	10460828	70596815	70570872	0.962138	O	#C26A6C
HG00542	19127894	10178359	10226957	+	chrY	57227415	12372477	12421081	48580	48612	0	0.999342	12372477	12421081	71825236	71873834	0.962138	O	#C26A6C
HG00542	19127894	4989890	5713650	+	chrY	57227415	5525192	6248861	723022	723875	0	0.998822	5525192	6248861	66636767	67360527	0.962138	O	#C26A6C
HG00542	19127894	8593735	8895680	+	chrY	57227415	9915365	10217220	301476	301987	0	0.998308	9915365	10217220	70240612	70542557	0.962138	O	#C26A6C
HG00542	19127894	15349730	15378193	+	chrY	57227415	20083275	20111634	25010	28672	0	0.87228	20083275	20111634	76996607	77025070	0.962138	O	#C26A6C
HG00542	19127894	8319840	8269950	-	chrY	57227415	9241883	9291731	49148	49967	0	0.983609	9241883	9291731	69966717	69916827	0.962138	O	#C26A6C
HG00542	19127894	14016317	13671328	-	chrY	57227415	18085778	18430677	344825	345015	0	0.999449	18085778	18430677	75663194	75318205	0.962138	O	#C26A6C
HG00542	19127894	17762002	18049338	+	chrY	57227415	25680090	25967281	287136	287342	0	0.999283	25680090	25967281	79408879	79696215	0.962138	O	#C26A6C
HG00542	19127894	16984469	16815766	-	chrY	57227415	25967297	26135951	168475	168750	0	0.99837	25967297	26135951	78631346	78462643	0.962138	O	#C26A6C
HG00542	19127894	9846541	10108078	+	chrY	57227415	12052049	12313506	261392	261567	0	0.999331	12052049	12313506	71493418	71754955	0.962138	O	#C26A6C
HG00542	19127894	13651819	14016317	+	chrY	57227415	17455820	17820230	364323	364532	0	0.999427	17455820	17820230	75298696	75663194	0.962138	O	#C26A6C
HG00542	19127894	8942231	8917865	-	chrY	57227415	10476974	10501339	23778	24408	0	0.974189	10476974	10501339	70589108	70564742	0.962138	O	#C26A6C
HG00542	19127894	1739203	1772647	+	chrY	57227415	2281087	2314501	33308	33477	0	0.994952	2281087	2314501	63386080	63419524	0.962138	O	#C26A6C
HG00542	19127894	16147937	16100879	-	chrY	57227415	21005916	21052965	46800	47070	0	0.994264	21005916	21052965	77794814	77747756	0.962138	O	#C26A6C
HG00542	19127894	16604156	16578900	-	chrY	57227415	21903508	21928830	24712	25381	0	0.973642	21903508	21928830	78251033	78225777	0.962138	O	#C26A6C
HG00542	19127894	16571031	16606371	+	chrY	57227415	21516307	21551573	35182	35355	0	0.995107	21516307	21551573	78217908	78253248	0.962138	O	#C26A6C
HG00542	19127894	8591839	8570638	-	chrY	57227415	9333197	9354417	21066	21231	0	0.992228	9333197	9354417	70238716	70217515	0.962138	O	#C26A6C
HG00542	19127894	15540112	15560218	+	chrY	57227415	20283533	20303614	17947	20142	0	0.891024	20283533	20303614	77186989	77207095	0.962138	O	#C26A6C
HG00542	19127894	8960522	9174920	+	chrY	57227415	11089344	11303672	213204	214687	0	0.993092	11089344	11303672	70607399	70821797	0.962138	O	#C26A6C
HG00542	19127894	15423809	15443877	+	chrY	57227415	20301069	20321181	17819	20182	0	0.882915	20301069	20321181	77070686	77090754	0.962138	O	#C26A6C
HG00542	19127894	8954996	8929782	-	chrY	57227415	10435615	10460828	24470	25256	0	0.968879	10435615	10460828	70601873	70576659	0.962138	O	#C26A6C
HG00542	19127894	1628556	1676665	+	chrY	57227415	2166310	2214383	47871	48196	0	0.993257	2166310	2214383	63275433	63323542	0.962138	O	#C26A6C
HG00542	19127894	8948260	8915425	-	chrY	57227415	10424978	10457824	30844	32948	0	0.936142	10424978	10457824	70595137	70562302	0.962138	O	#C26A6C
HG00542	19127894	15357223	15377331	+	chrY	57227415	20287780	20307771	17660	20167	0	0.875688	20287780	20307771	77004100	77024208	0.962138	O	#C26A6C
HG00542	19127894	16814055	16790431	-	chrY	57227415	22398238	22421853	23458	23632	0	0.992637	22398238	22421853	78460932	78437308	0.962138	O	#C26A6C
HG00542	19127894	10320195	10985252	+	chrY	57227415	12514045	13178923	664631	665136	0	0.999241	12514045	13178923	71967072	72632129	0.962138	O	#C26A6C
HG00542	19127894	8949938	8915423	-	chrY	57227415	10457692	10492215	34447	34544	0	0.997192	10457692	10492215	70596815	70562300	0.962138	O	#C26A6C
HG00542	19127894	9255666	9395427	+	chrY	57227415	11384812	11524597	137961	140099	0	0.984739	11384812	11524597	70902543	71042304	0.962138	O	#C26A6C
HG00542	19127894	3498449	4256507	+	chrY	57227415	4034486	4792473	757653	758151	0	0.999343	4034486	4792473	65145326	65903384	0.962138	O	#C26A6C
HG00542	19127894	8591855	8570638	-	chrY	57227415	6241973	6263170	20580	21299	0	0.966243	6241973	6263170	70238732	70217515	0.962138	O	#C26A6C
HG00542	19127894	8937184	8915425	-	chrY	57227415	10343787	10365554	21650	21785	0	0.993803	10343787	10365554	70584061	70562302	0.962138	O	#C26A6C
HG00542	19127894	2122298	2236889	+	chrY	57227415	2659408	2773900	114182	114666	0	0.995779	2659408	2773900	63769175	63883766	0.962138	O	#C26A6C
HG00542	19127894	8942473	8915423	-	chrY	57227415	10424978	10452040	25144	27159	0	0.925807	10424978	10452040	70589350	70562300	0.962138	O	#C26A6C
HG00542	19127894	1420010	1444916	+	chrY	57227415	1773357	1798288	24829	24957	0	0.994871	1773357	1798288	63066887	63091793	0.962138	O	#C26A6C
HG00542	19127894	15446242	15466262	+	chrY	57227415	20172670	20192770	17637	20147	0	0.875416	20172670	20192770	77093119	77113139	0.962138	O	#C26A6C
HG00542	19127894	8430440	8380833	-	chrY	57227415	9125799	9175365	48918	49742	0	0.983435	9125799	9175365	70077317	70027710	0.962138	O	#C26A6C
HG00542	19127894	606741	648913	+	chrY	57227415	970548	1012563	41800	42215	0	0.990169	970548	1012563	62253618	62295790	0.962138	O	#C26A6C
HG00542	19127894	8949328	8923653	-	chrY	57227415	10475662	10501339	25087	25719	0	0.975427	10475662	10501339	70596205	70570530	0.962138	O	#C26A6C
HG00542	19127894	16790425	16817464	+	chrY	57227415	21876075	21902998	26413	27095	0	0.974829	21876075	21902998	78437302	78464341	0.962138	O	#C26A6C
HG00542	19127894	8430465	8505643	+	chrY	57227415	9553294	9628434	75133	75179	0	0.999388	9553294	9628434	70077342	70152520	0.962138	O	#C26A6C
HG00542	19127894	11696721	13442137	+	chrY	57227415	13955072	15700303	1744573	1745837	0	0.999276	13955072	15700303	73343598	75089014	0.962138	O	#C26A6C
HG00542	19127894	8954657	8915423	-	chrY	57227415	10320527	10359766	38198	39299	0	0.971984	10320527	10359766	70601534	70562300	0.962138	O	#C26A6C
HG00542	19127894	8361781	8338893	-	chrY	57227415	9197232	9220230	22121	23071	0	0.958823	9197232	9220230	70008658	69985770	0.962138	O	#C26A6C
HG00542	19127894	15357227	15377331	+	chrY	57227415	20263101	20283065	17625	20153	0	0.87456	20263101	20283065	77004104	77024208	0.962138	O	#C26A6C
HG00542	19127894	15364512	15385915	+	chrY	57227415	20158860	20180202	19474	21472	0	0.906949	20158860	20180202	77011389	77032792	0.962138	O	#C26A6C
HG00542	19127894	16790069	16766911	-	chrY	57227415	22398669	22421827	22976	23182	0	0.991114	22398669	22421827	78436946	78413788	0.962138	O	#C26A6C
HG00542	19127894	16584840	16606371	+	chrY	57227415	22398669	22420127	21228	21557	0	0.984738	22398669	22420127	78231717	78253248	0.962138	O	#C26A6C
HG00542	19127894	6830763	6809184	-	chrY	57227415	22690692	22712318	21236	21673	0	0.979837	22690692	22712318	68477640	68456061	0.962138	O	#C26A6C
HG00542	19127894	1020386	1042172	+	chrY	57227415	1369121	1390817	21568	21827	0	0.988134	1369121	1390817	62667263	62689049	0.962138	O	#C26A6C
HG00542	19127894	365770	391826	+	chrY	57227415	730838	756879	25939	26097	0	0.993946	730838	756879	62012647	62038703	0.962138	O	#C26A6C
HG00542	19127894	8953919	8915423	-	chrY	57227415	10361604	10400122	36558	38611	0	0.946829	10361604	10400122	70600796	70562300	0.962138	O	#C26A6C
HG00542	19127894	8954996	8915423	-	chrY	57227415	10372110	10411693	39459	39604	0	0.996339	10372110	10411693	70601873	70562300	0.962138	O	#C26A6C
HG00542	19127894	1	23109	+	chrY	57227415	376450	399535	23007	23131	0	0.994639	376450	399535	61646878	61669986	0.962138	O	#C26A6C
HG00542	19127894	15505860	15525943	+	chrY	57227415	20150947	20171038	17767	20196	0	0.879729	20150947	20171038	77152737	77172820	0.962138	O	#C26A6C
HG00542	19127894	17055713	16940628	-	chrY	57227415	22422115	22537144	114931	115101	0	0.998523	22422115	22537144	78702590	78587505	0.962138	O	#C26A6C
HG00542	19127894	18603040	18635114	+	chrY	57227415	56835760	56867629	31722	32091	0	0.988501	56835760	56867629	80249917	80281991	0.962138	O	#C26A6C
HG00542	19127894	976888	1012799	+	chrY	57227415	1325377	1361231	35797	35922	0	0.99652	1325377	1361231	62623765	62659676	0.962138	O	#C26A6C
HG00542	19127894	16815766	16855267	+	chrY	57227415	23534664	23574168	39483	39508	0	0.999367	23534664	23574168	78462643	78502144	0.962138	O	#C26A6C
HG00542	19127894	15324685	15344778	+	chrY	57227415	20184262	20204346	17622	20199	0	0.872419	20184262	20204346	76971562	76991655	0.962138	O	#C26A6C
HG00542	19127894	2704864	3266979	+	chrY	57227415	3243311	3805295	561770	562162	0	0.999303	3243311	3805295	64351741	64913856	0.962138	O	#C26A6C
HG00542	19127894	15421126	15447379	+	chrY	57227415	20151198	20177575	23998	26423	0	0.908224	20151198	20177575	77068003	77094256	0.962138	O	#C26A6C
HG00542	19127894	6914240	7911883	+	chrY	57227415	7720500	8717933	997222	997777	0	0.999444	7720500	8717933	68561117	69558760	0.962138	O	#C26A6C
HG00542	19127894	16803889	16766911	-	chrY	57227415	21492775	21529733	36790	36984	0	0.994754	21492775	21529733	78450766	78413788	0.962138	O	#C26A6C
HG00542	19127894	8274582	8301082	+	chrY	57227415	21572607	21599143	25263	26659	0	0.947635	21572607	21599143	69921459	69947959	0.962138	O	#C26A6C
HG00542	19127894	15460282	15488041	+	chrY	57227415	20285435	20313215	25443	27861	0	0.913212	20285435	20313215	77107159	77134918	0.962138	O	#C26A6C
HG00542	19127894	9202200	9255515	+	chrY	57227415	11331546	11384829	53143	53318	0	0.996718	11331546	11384829	70849077	70902392	0.962138	O	#C26A6C
HG00542	19127894	13616517	13649537	+	chrY	57227415	25645002	25677878	32231	33062	0	0.974865	25645002	25677878	75263394	75296414	0.962138	O	#C26A6C
HG00542	19127894	14747848	15276476	+	chrY	57227415	19487508	20016117	528452	528720	0	0.999493	19487508	20016117	76394725	76923353	0.962138	O	#C26A6C
HG00542	19127894	17761680	17739725	-	chrY	57227415	23223616	23245583	21706	22002	0	0.986547	23223616	23245583	79408557	79386602	0.962138	O	#C26A6C
HG00542	19127894	8950767	8920067	-	chrY	57227415	10399494	10430199	30545	30719	0	0.994336	10399494	10430199	70597644	70566944	0.962138	O	#C26A6C
HG00542	19127894	13422149	13531842	+	chrY	57227415	15680299	15789994	109654	109720	0	0.999398	15680299	15789994	75069026	75178719	0.962138	O	#C26A6C
HG00542	19127894	5719117	5869260	+	chrY	57227415	6541015	6691110	150053	150148	0	0.999367	6541015	6691110	67365994	67516137	0.962138	O	#C26A6C
HG00542	19127894	7891866	8050483	+	chrY	57227415	8697930	8856514	158509	158642	0	0.999162	8697930	8856514	69538743	69697360	0.962138	O	#C26A6C
HG00542	19127894	15463838	15483930	+	chrY	57227415	20154558	20174709	17834	20218	0	0.882085	20154558	20174709	77110715	77130807	0.962138	O	#C26A6C
HG00542	19127894	10991539	11567040	+	chrY	57227415	13185384	13760848	575214	575643	0	0.999255	13185384	13760848	72638416	73213917	0.962138	O	#C26A6C
HG00542	19127894	17733154	17753296	+	chrY	57227415	24775998	24796161	19533	20244	0	0.964878	24775998	24796161	79380031	79400173	0.962138	O	#C26A6C
HG00542	19127894	15445729	15465799	+	chrY	57227415	20111055	20131173	17696	20188	0	0.87656	20111055	20131173	77092606	77112676	0.962138	O	#C26A6C
HG00542	19127894	4236478	4989456	+	chrY	57227415	4772438	5525255	752521	753081	0	0.999256	4772438	5525255	65883355	66636333	0.962138	O	#C26A6C
HG00542	19127894	8593735	8570638	-	chrY	57227415	9481103	9504176	23004	23103	0	0.995715	9481103	9504176	70240612	70217515	0.962138	O	#C26A6C
HG00542	19127894	1444946	1466145	+	chrY	57227415	1798274	1819502	20964	21370	0	0.981001	1798274	1819502	63091823	63113022	0.962138	O	#C26A6C
HG00542	19127894	16141920	16606371	+	chrY	57227415	21063744	21528033	464047	464486	0	0.999055	21063744	21528033	77788797	78253248	0.962138	O	#C26A6C
HG00542	19127894	1165513	1215878	+	chrY	57227415	1514296	1564621	50055	50492	0	0.991345	1514296	1564621	62812390	62862755	0.962138	O	#C26A6C
HG00542	19127894	15505879	15525926	+	chrY	57227415	20170960	20191063	17681	20168	0	0.876686	20170960	20191063	77152756	77172803	0.962138	O	#C26A6C
HG00542	19127894	414527	445566	+	chrY	57227415	779024	809893	30709	31105	0	0.987269	779024	809893	62061404	62092443	0.962138	O	#C26A6C
HG00542	19127894	8593735	8570638	-	chrY	57227415	9501389	9524503	23019	23133	0	0.995072	9501389	9524503	70240612	70217515	0.962138	O	#C26A6C
HG00542	19127894	17753327	17725726	-	chrY	57227415	24861964	24889617	26931	27722	0	0.971467	24861964	24889617	79400204	79372603	0.962138	O	#C26A6C
HG00542	19127894	15438118	15458183	+	chrY	57227415	20288954	20309034	17824	20158	0	0.884215	20288954	20309034	77084995	77105060	0.962138	O	#C26A6C
HG00542	19127894	11761307	11725569	-	chrY	57227415	14023071	14058793	35586	35789	0	0.994328	14023071	14058793	73408184	73372446	0.962138	O	#C26A6C
HG00542	19127894	6767580	6809159	+	chrY	57227415	7604413	7645970	41474	41592	0	0.997163	7604413	7645970	68414457	68456036	0.962138	O	#C26A6C
HG00542	19127894	16766911	16796010	+	chrY	57227415	21899670	21928830	28441	29226	0	0.97314	21899670	21928830	78413788	78442887	0.962138	O	#C26A6C
HG00542	19127894	15485876	15507379	+	chrY	57227415	20266653	20288161	19031	21580	0	0.881881	20266653	20288161	77132753	77154256	0.962138	O	#C26A6C
HG00542	19127894	1567983	1597197	+	chrY	57227415	1920111	1949345	29054	29319	0	0.990961	1920111	1949345	63214860	63244074	0.962138	O	#C26A6C
HG00542	19127894	10117366	10178357	+	chrY	57227415	12311714	12372680	60933	60997	0	0.998951	12311714	12372680	71764243	71825234	0.962138	O	#C26A6C
HG00542	19127894	15459261	15479264	+	chrY	57227415	20170963	20191061	17641	20150	0	0.875484	20170963	20191061	77106138	77126141	0.962138	O	#C26A6C
HG00542	19127894	8593735	8573270	-	chrY	57227415	9521715	9542218	20137	20560	0	0.979426	9521715	9542218	70240612	70220147	0.962138	O	#C26A6C
HG00542	19127894	15419691	15439666	+	chrY	57227415	20171255	20191355	17704	20137	0	0.879178	20171255	20191355	77066568	77086543	0.962138	O	#C26A6C
HG00542	19127894	15570881	15597125	+	chrY	57227415	20341746	20367991	26122	26246	0	0.995275	20341746	20367991	77217758	77244002	0.962138	O	#C26A6C
HG00542	19127894	15506292	15526384	+	chrY	57227415	20282327	20302404	17888	20140	0	0.888183	20282327	20302404	77153169	77173261	0.962138	O	#C26A6C
HG00542	19127894	231141	261557	+	chrY	57227415	599111	629592	30156	30601	0	0.985458	599111	629592	61878018	61908434	0.962138	O	#C26A6C
HG00542	19127894	17076862	17055738	-	chrY	57227415	25545548	25566670	21111	21132	0	0.999006	25545548	25566670	78723739	78702615	0.962138	O	#C26A6C
HG00542	19127894	15552897	15572953	+	chrY	57227415	20171873	20191972	17697	20171	0	0.877349	20171873	20191972	77199774	77219830	0.962138	O	#C26A6C
HG00542	19127894	575235	599608	+	chrY	57227415	939050	963530	24339	24492	0	0.993753	939050	963530	62222112	62246485	0.962138	O	#C26A6C
HG00542	19127894	15559578	15579690	+	chrY	57227415	20284627	20304709	18233	20144	0	0.905133	20284627	20304709	77206455	77226567	0.962138	O	#C26A6C
HG00542	19127894	16855781	16984469	+	chrY	57227415	23574162	23702776	128476	128716	0	0.998135	23574162	23702776	78502658	78631346	0.962138	O	#C26A6C
HG00542	19127894	16611028	16637528	+	chrY	57227415	21572607	21599143	25263	26659	0	0.947635	21572607	21599143	78257905	78284405	0.962138	O	#C26A6C
HG00542	19127894	15320439	15340533	+	chrY	57227415	20104876	20124960	17645	20206	0	0.873255	20104876	20124960	76967316	76987410	0.962138	O	#C26A6C
HG00542	19127894	1059491	1083073	+	chrY	57227415	1409538	1433131	23275	23722	0	0.981157	1409538	1433131	62706368	62729950	0.962138	O	#C26A6C
HG00542	19127894	8570613	8505668	-	chrY	57227415	9840633	9905537	64847	64957	0	0.998307	9840633	9905537	70217490	70152545	0.962138	O	#C26A6C
HG00542	19127894	17739689	17761680	+	chrY	57227415	24787339	24809309	21718	22028	0	0.985927	24787339	24809309	79386566	79408557	0.962138	O	#C26A6C
HG00542	19127894	16650416	16700035	+	chrY	57227415	21621426	21670946	49388	49628	0	0.995164	21621426	21670946	78297293	78346912	0.962138	O	#C26A6C
HG00542	19127894	16710075	16757373	+	chrY	57227415	21681638	21728914	46538	47412	0	0.981566	21681638	21728914	78356952	78404250	0.962138	O	#C26A6C
HG00542	19127894	1675384	1739954	+	chrY	57227415	2212922	2277498	64255	64755	0	0.992279	2212922	2277498	63322261	63386831	0.962138	O	#C26A6C
HG00542	19127894	9467974	9846036	+	chrY	57227415	11674123	12052051	377479	378382	0	0.997614	11674123	12052051	71114851	71492913	0.962138	O	#C26A6C
HG00542	19127894	15438150	15458518	+	chrY	57227415	20154546	20174982	18252	20488	0	0.890863	20154546	20174982	77085027	77105395	0.962138	O	#C26A6C
HG00542	19127894	13649537	13616517	-	chrY	57227415	23992262	24025131	32227	33058	0	0.974862	23992262	24025131	75296414	75263394	0.962138	O	#C26A6C
HG00542	19127894	15426959	15446950	+	chrY	57227415	20125962	20146058	17669	20145	0	0.877091	20125962	20146058	77073836	77093827	0.962138	O	#C26A6C
HG00542	19127894	17733155	17647498	-	chrY	57227415	23273665	23359298	85554	85700	0	0.998296	23273665	23359298	79380032	79294375	0.962138	O	#C26A6C
HG00542	19127894	13585361	13651794	+	chrY	57227415	18019305	18085773	65794	66577	0	0.988239	18019305	18085773	75232238	75298671	0.962138	O	#C26A6C
HG00542	19127894	5968777	6754789	+	chrY	57227415	6806547	7592291	785557	786075	0	0.999341	6806547	7592291	67615654	68401666	0.962138	O	#C26A6C
HG00542	19127894	11567065	11591393	+	chrY	57227415	13746417	13770731	24232	24357	0	0.994868	13746417	13770731	73213942	73238270	0.962138	O	#C26A6C
HG00542	19127894	16766886	16717279	-	chrY	57227415	9125799	9175365	48918	49742	0	0.983435	9125799	9175365	78413763	78364156	0.962138	O	#C26A6C
HG00542	19127894	8954657	8930446	-	chrY	57227415	10493827	10518038	22134	24305	0	0.910677	10493827	10518038	70601534	70577323	0.962138	O	#C26A6C
HG00542	19127894	18164457	18049363	-	chrY	57227415	23358993	23474041	115026	115096	0	0.999392	23358993	23474041	79811334	79696240	0.962138	O	#C26A6C
HG00542	19127894	1783700	2003971	+	chrY	57227415	2320357	2540456	219639	220426	0	0.99643	2320357	2540456	63430577	63650848	0.962138	O	#C26A6C
HG00542	19127894	15397767	15419692	+	chrY	57227415	20147257	20169123	19865	21990	0	0.903365	20147257	20169123	77044644	77066569	0.962138	O	#C26A6C
HG00542	19127894	8954996	8915423	-	chrY	57227415	10458420	10497998	39460	39607	0	0.996289	10458420	10497998	70601873	70562300	0.962138	O	#C26A6C
HG00542	19127894	16656286	16606396	-	chrY	57227415	9241883	9291731	49148	49967	0	0.983609	9241883	9291731	78303163	78253273	0.962138	O	#C26A6C
HG00542	19127894	15353322	15377047	+	chrY	57227415	20097920	20121640	21232	23851	0	0.890193	20097920	20121640	77000199	77023924	0.962138	O	#C26A6C
HG00542	19127894	6772128	6803563	+	chrY	57227415	23474026	23505495	31288	31483	0	0.993806	23474026	23505495	68419005	68450440	0.962138	O	#C26A6C
HG00542	19127894	15343787	15363711	+	chrY	57227415	20116093	20135958	17576	20004	0	0.878624	20116093	20135958	76990664	77010588	0.962138	O	#C26A6C
HG00542	19127894	13691352	13651819	-	chrY	57227415	18410654	18450184	39517	39539	0	0.999444	18410654	18450184	75338229	75298696	0.962138	O	#C26A6C
HG00542	19127894	15402168	15422254	+	chrY	57227415	20183409	20203509	17678	20213	0	0.874586	20183409	20203509	77049045	77069131	0.962138	O	#C26A6C
HG00542	19127894	8946768	8915423	-	chrY	57227415	10322627	10353981	30766	31385	0	0.980277	10322627	10353981	70593645	70562300	0.962138	O	#C26A6C
HG00542	19127894	14206509	14016342	-	chrY	57227415	18450257	18640357	190051	190194	0	0.999248	18450257	18640357	75853386	75663219	0.962138	O	#C26A6C
HG00542	19127894	15492272	15512325	+	chrY	57227415	20150947	20171035	17663	20171	0	0.875663	20150947	20171035	77139149	77159202	0.962138	O	#C26A6C
HG00542	19127894	15363632	15383729	+	chrY	57227415	20183739	20203810	17588	20196	0	0.870866	20183739	20203810	77010509	77030606	0.962138	O	#C26A6C
HG00542	19127894	15369891	15390546	+	chrY	57227415	20120246	20140840	18150	20727	0	0.875669	20120246	20140840	77016768	77037423	0.962138	O	#C26A6C
HG00542	19127894	6809184	6830763	+	chrY	57227415	23483871	23505495	21231	21673	0	0.979606	23483871	23505495	68456061	68477640	0.962138	O	#C26A6C
HG00542	19127894	553682	575502	+	chrY	57227415	917351	938939	21327	21856	0	0.975796	917351	938939	62200559	62222379	0.962138	O	#C26A6C
HG00542	19127894	14016342	14746320	+	chrY	57227415	18680030	19409816	729555	730087	0	0.999271	18680030	19409816	75663219	76393197	0.962138	O	#C26A6C
HG00542	19127894	18049363	18494871	+	chrY	57227415	26196569	26641919	445009	445606	0	0.99866	26196569	26641919	79696240	80141748	0.962138	O	#C26A6C
HG00542	19127894	8593735	8570638	-	chrY	57227415	9371905	9395043	23017	23163	0	0.993697	9371905	9395043	70240612	70217515	0.962138	O	#C26A6C
HG00542	19127894	15402167	15422240	+	chrY	57227415	20167499	20187599	17707	20183	0	0.877322	20167499	20187599	77049044	77069117	0.962138	O	#C26A6C
HG00542	19127894	15418335	15438378	+	chrY	57227415	20272991	20293090	17857	20164	0	0.885588	20272991	20293090	77065212	77085255	0.962138	O	#C26A6C
HG00542	19127894	13584947	13605536	+	chrY	57227415	25615253	25635771	20355	20609	0	0.987675	25615253	25635771	75231824	75252413	0.962138	O	#C26A6C
HG00542	19127894	2095123	2122773	+	chrY	57227415	2632002	2659625	27499	27673	0	0.993712	2632002	2659625	63742000	63769650	0.962138	O	#C26A6C
HG00542	19127894	16038774	16100854	+	chrY	57227415	20949840	21011903	62050	62081	0	0.999501	20949840	21011903	77685651	77747731	0.962138	O	#C26A6C
HG00542	19127894	15352638	15372749	+	chrY	57227415	20184282	20204357	17665	20217	0	0.87377	20184282	20204357	76999515	77019626	0.962138	O	#C26A6C
HG00542	19127894	13584541	13531867	-	chrY	57227415	17886696	17939334	52055	52741	0	0.986993	17886696	17939334	75231418	75178744	0.962138	O	#C26A6C
HG00542	19127894	1382859	1412118	+	chrY	57227415	1735129	1764272	28959	29326	0	0.987486	1735129	1764272	63029736	63058995	0.962138	O	#C26A6C
HG00542	19127894	8948758	8923995	-	chrY	57227415	10343787	10368560	24064	24815	0	0.969736	10343787	10368560	70595635	70570872	0.962138	O	#C26A6C
HG00542	19127894	8936379	8915423	-	chrY	57227415	10488961	10509911	19044	21040	0	0.905133	10488961	10509911	70583256	70562300	0.962138	O	#C26A6C
HG00542	19127894	16790431	16814055	+	chrY	57227415	22164569	22188179	23458	23628	0	0.992805	22164569	22188179	78437308	78460932	0.962138	O	#C26A6C
HG00542	19127894	8373629	8420927	+	chrY	57227415	21681638	21728914	46538	47412	0	0.981566	21681638	21728914	70020506	70067804	0.962138	O	#C26A6C
HG00542	19127894	15430793	15451127	+	chrY	57227415	20170898	20191359	18062	20501	0	0.88103	20170898	20191359	77077670	77098004	0.962138	O	#C26A6C
HG00542	19127894	8954996	8927938	-	chrY	57227415	10406840	10433904	26141	27119	0	0.963937	10406840	10433904	70601873	70574815	0.962138	O	#C26A6C
HG00542	19127894	6803563	6767443	-	chrY	57227415	22690692	22726843	35958	36179	0	0.993891	22690692	22726843	68450440	68414320	0.962138	O	#C26A6C
HG00542	19127894	15449950	15472112	+	chrY	57227415	20154894	20177106	19644	22274	0	0.881925	20154894	20177106	77096827	77118989	0.962138	O	#C26A6C
HG00542	19127894	16766911	16790069	+	chrY	57227415	22164595	22187748	22976	23178	0	0.991285	22164595	22187748	78413788	78436946	0.962138	O	#C26A6C
HG00542	19127894	1119607	1142179	+	chrY	57227415	1468724	1491420	22400	22733	0	0.985352	1468724	1491420	62766484	62789056	0.962138	O	#C26A6C
HG00542	19127894	15413997	15434108	+	chrY	57227415	20096296	20116527	17736	20293	0	0.873996	20096296	20116527	77060874	77080985	0.962138	O	#C26A6C
HG00542	19127894	17761977	17739689	-	chrY	57227415	24848555	24870844	22225	22318	0	0.995833	24848555	24870844	79408854	79386566	0.962138	O	#C26A6C
HG00542	19127894	13584580	13555549	-	chrY	57227415	24055727	24084577	28357	29066	0	0.975607	24055727	24084577	75231457	75202426	0.962138	O	#C26A6C
HG00542	19127894	15462658	15482625	+	chrY	57227415	20119672	20139678	17685	20069	0	0.88121	20119672	20139678	77109535	77129502	0.962138	O	#C26A6C
HG00542	19127894	2236326	2355148	+	chrY	57227415	2773193	2891980	118667	118857	0	0.998401	2773193	2891980	63883203	64002025	0.962138	O	#C26A6C
HG00542	19127894	15385448	15405534	+	chrY	57227415	20157984	20178008	17636	20149	0	0.875279	20157984	20178008	77032325	77052411	0.962138	O	#C26A6C
HG00542	19127894	1470122	1502172	+	chrY	57227415	1823798	1855901	31524	32163	0	0.980132	1823798	1855901	63116999	63149049	0.962138	O	#C26A6C
HG00542	19127894	18635236	18757978	+	chrY	57227415	56867628	56990343	122509	122829	0	0.997395	56867628	56990343	80282113	80404855	0.962138	O	#C26A6C
HG00542	19127894	17055738	17728383	+	chrY	57227415	24103468	24775999	672160	672841	0	0.998988	24103468	24775999	78702615	79375260	0.962138	O	#C26A6C
HG00542	19127894	15484349	15515515	+	chrY	57227415	20293189	20324373	29432	31225	0	0.942578	20293189	20324373	77131226	77162392	0.962138	O	#C26A6C
HG00542	19127894	1502327	1527812	+	chrY	57227415	1855902	1881403	25411	25541	0	0.99491	1855902	1881403	63149204	63174689	0.962138	O	#C26A6C
HG00542	19127894	2355393	2704812	+	chrY	57227415	2891863	3241225	349205	349467	0	0.99925	2891863	3241225	64002270	64351689	0.962138	O	#C26A6C
HG00542	19127894	17728105	17761977	+	chrY	57227415	23139619	23173528	33556	33972	0	0.987755	23139619	23173528	79374982	79408854	0.962138	O	#C26A6C
HG00542	19127894	15478521	15498558	+	chrY	57227415	20117826	20137918	17796	20155	0	0.882957	20117826	20137918	77125398	77145435	0.962138	O	#C26A6C
HG00542	19127894	8945009	8919896	-	chrY	57227415	10508064	10533182	22900	25226	0	0.907794	10508064	10533182	70591886	70566773	0.962138	O	#C26A6C
HG00542	19127894	8593735	8570638	-	chrY	57227415	9351629	9374697	23002	23108	0	0.995413	9351629	9374697	70240612	70217515	0.962138	O	#C26A6C
HG00542	19127894	15505866	15525945	+	chrY	57227415	20112730	20132831	17729	20193	0	0.877978	20112730	20132831	77152743	77172822	0.962138	O	#C26A6C
HG00542	19127894	15434198	15454183	+	chrY	57227415	20098554	20118677	17645	20180	0	0.874381	20098554	20118677	77081075	77101060	0.962138	O	#C26A6C
HG00542	19127894	15408615	15428696	+	chrY	57227415	20298375	20318428	17759	20170	0	0.880466	20298375	20318428	77055492	77075573	0.962138	O	#C26A6C
HG00542	19127894	15597150	16038749	+	chrY	57227415	20475814	20917310	441397	441627	0	0.999479	20475814	20917310	77244027	77685626	0.962138	O	#C26A6C
HG00542	19127894	5714402	5739145	+	chrY	57227415	6536282	6561034	24588	24763	0	0.992933	6536282	6561034	67361279	67386022	0.962138	O	#C26A6C
HG00542	19127894	17754430	17725726	-	chrY	57227415	23242798	23271559	27717	28865	0	0.960229	23242798	23271559	79401307	79372603	0.962138	O	#C26A6C
HG00542	19127894	13651794	13585361	-	chrY	57227415	17820235	17886697	65787	66577	0	0.988134	17820235	17886697	75298671	75232238	0.962138	O	#C26A6C
HG00542	19127894	13555549	13584580	+	chrY	57227415	25585558	25614403	28350	29066	0	0.975366	25585558	25614403	75202426	75231457	0.962138	O	#C26A6C
HG00542	19127894	1349750	1382767	+	chrY	57227415	1702366	1735322	32796	33060	0	0.992015	1702366	1735322	62996627	63029644	0.962138	O	#C26A6C
HG00542	19127894	10226956	10320146	+	chrY	57227415	12421042	12514204	93125	93204	0	0.999152	12421042	12514204	71873833	71967023	0.962138	O	#C26A6C
HG00542	19127894	3246960	3496014	+	chrY	57227415	3785284	4034296	248972	249060	0	0.999647	3785284	4034296	64893837	65142891	0.962138	O	#C26A6C
HG00542	19127894	16940628	17055713	+	chrY	57227415	22049249	22164307	114933	115121	0	0.998367	22049249	22164307	78587505	78702590	0.962138	O	#C26A6C
HG00542	19127894	16940327	16815766	-	chrY	57227415	22537028	22661522	124430	124564	0	0.998924	22537028	22661522	78587204	78462643	0.962138	O	#C26A6C
HG00542	19127894	6803563	6772128	-	chrY	57227415	26165114	26196584	31294	31484	0	0.993965	26165114	26196584	68450440	68419005	0.962138	O	#C26A6C
HG00542	19127894	310292	343648	+	chrY	57227415	678185	711555	32984	33492	0	0.984832	678185	711555	61957169	61990525	0.962138	O	#C26A6C
HG00542	19127894	8954996	8925854	-	chrY	57227415	10401055	10430199	28946	29162	0	0.992593	10401055	10430199	70601873	70572731	0.962138	O	#C26A6C
HG00542	19127894	13531867	13584541	+	chrY	57227415	17966643	18019306	52079	52746	0	0.987354	17966643	18019306	75178744	75231418	0.962138	O	#C26A6C
HG00542	19127894	16768323	16940327	+	chrY	57227415	21877541	22049365	171446	172025	0	0.996634	21877541	22049365	78415200	78587204	0.962138	O	#C26A6C
HG00542	19127894	8942166	8915433	-	chrY	57227415	10488961	10515697	24227	26846	0	0.902444	10488961	10515697	70589043	70562310	0.962138	O	#C26A6C
HG00542	19127894	15344293	15364393	+	chrY	57227415	20287749	20307749	17635	20159	0	0.874795	20287749	20307749	76991170	77011270	0.962138	O	#C26A6C
HG00542	19127894	5853478	5968777	+	chrY	57227415	6691106	6806440	115268	115351	0	0.99928	6691106	6806440	67500355	67615654	0.962138	O	#C26A6C
HG00542	19127894	15373216	15393318	+	chrY	57227415	20104018	20124103	17536	20213	0	0.86756	20104018	20124103	77020093	77040195	0.962138	O	#C26A6C
HG00542	19127894	15448178	15468262	+	chrY	57227415	20273954	20294055	17971	20167	0	0.891109	20273954	20294055	77095055	77115139	0.962138	O	#C26A6C
HG00542	19127894	882357	911214	+	chrY	57227415	1235984	1264788	28565	28934	0	0.987247	1235984	1264788	62529234	62558091	0.962138	O	#C26A6C
HG00542	19127894	15344293	15364392	+	chrY	57227415	20152556	20172598	17634	20204	0	0.872797	20152556	20172598	76991170	77011269	0.962138	O	#C26A6C
HG00542	19127894	13605536	13584947	-	chrY	57227415	24034359	24054877	20355	20609	0	0.987675	24034359	24054877	75252413	75231824	0.962138	O	#C26A6C
HG00542	19127894	15344281	15364381	+	chrY	57227415	20259944	20279915	17668	20151	0	0.87678	20259944	20279915	76991158	77011258	0.962138	O	#C26A6C
HG00542	19127894	6830763	6809184	-	chrY	57227415	26165114	26186736	21233	21673	0	0.979698	26165114	26186736	68477640	68456061	0.962138	O	#C26A6C
HG00542	19127894	15324000	15344100	+	chrY	57227415	20162808	20182882	17663	20198	0	0.874493	20162808	20182882	76970877	76990977	0.962138	O	#C26A6C
HG00542	19127894	17332770	17730768	+	chrY	57227415	22746680	23144660	397728	398113	0	0.999033	22746680	23144660	78979647	79377645	0.962138	O	#C26A6C
HG00542	19127894	15323997	15344103	+	chrY	57227415	20166915	20187025	17677	20219	0	0.874277	20166915	20187025	76970874	76990980	0.962138	O	#C26A6C
HG00542	19127894	15379210	15407120	+	chrY	57227415	20177500	20205384	25932	27974	0	0.927004	20177500	20205384	77026087	77053997	0.962138	O	#C26A6C
HG00542	19127894	17733155	17080807	-	chrY	57227415	24889339	25541603	651873	652533	0	0.998989	24889339	25541603	79380032	78727684	0.962138	O	#C26A6C
HG00542	19127894	16606371	16571031	-	chrY	57227415	21877828	21913095	35171	35355	0	0.994796	21877828	21913095	78253248	78217908	0.962138	O	#C26A6C
HG00542	19127894	16819722	16768323	-	chrY	57227415	21500643	21551860	50466	51456	0	0.98076	21500643	21551860	78466599	78415200	0.962138	O	#C26A6C
HG00542	19127894	1217560	1248639	+	chrY	57227415	1565924	1596970	30856	31195	0	0.989133	1565924	1596970	62864437	62895516	0.962138	O	#C26A6C
HG00542	19127894	8050169	8241070	+	chrY	57227415	8856080	9046914	190801	190910	0	0.999429	8856080	9046914	69697046	69887947	0.962138	O	#C26A6C
HG00542	19127894	15350471	15370569	+	chrY	57227415	20301140	20321138	17617	20168	0	0.873512	20301140	20321138	76997348	77017446	0.962138	O	#C26A6C
HG00542	19127894	8313970	8363589	+	chrY	57227415	21621426	21670946	49388	49628	0	0.995164	21621426	21670946	69960847	70010466	0.962138	O	#C26A6C
HG00542	19127894	8945023	8915423	-	chrY	57227415	10399451	10429056	29545	29619	0	0.997502	10399451	10429056	70591900	70562300	0.962138	O	#C26A6C
HG00542	19127894	11696696	11591418	-	chrY	57227415	13849766	13955042	105234	105309	0	0.999288	13849766	13955042	73343573	73238295	0.962138	O	#C26A6C
HG00542	19127894	11800418	11764709	-	chrY	57227415	13983919	14019657	35577	35773	0	0.994521	13983919	14019657	73447295	73411586	0.962138	O	#C26A6C
HG00542	19127894	15481271	15501357	+	chrY	57227415	20269649	20289756	17838	20182	0	0.883857	20269649	20289756	77128148	77148234	0.962138	O	#C26A6C
HG00542	19127894	15256442	15321188	+	chrY	57227415	19996083	20060815	64705	64758	0	0.999182	19996083	20060815	76903319	76968065	0.962138	O	#C26A6C
HG00542	19127894	18049338	17762002	-	chrY	57227415	23702792	23990050	287182	287368	0	0.999353	23702792	23990050	79696215	79408879	0.962138	O	#C26A6C
HG00542	19127894	8947953	8918872	-	chrY	57227415	10488961	10518038	26101	29214	0	0.893442	10488961	10518038	70594830	70565749	0.962138	O	#C26A6C
HG00542	19127894	15556085	15580182	+	chrY	57227415	20308714	20332798	21769	24120	0	0.902529	20308714	20332798	77202962	77227059	0.962138	O	#C26A6C
HG00542	19127894	18760504	18978622	+	chrY	57227415	56990122	57208098	217567	218214	0	0.997035	56990122	57208098	80407381	80625499	0.962138	O	#C26A6C
HG00542	19127894	844838	882952	+	chrY	57227415	1198119	1236195	37711	38314	0	0.984262	1198119	1236195	62491715	62529829	0.962138	O	#C26A6C
HG01974	21334752	6090088	6055385	-	chrY	57227415	9647634	9682291	34447	34754	0	0.991166	9647634	9682291	46466256	46431553	0.970674	Q	#785454
HG01974	21334752	345113	372801	+	chrY	57227415	599111	626850	27434	27877	0	0.984109	599111	626850	40721281	40748969	0.970674	Q	#785454
HG01974	21334752	17282929	17303028	+	chrY	57227415	20114339	20134383	17646	20197	0	0.873694	20114339	20134383	57659097	57679196	0.970674	Q	#785454
HG01974	21334752	16060698	15870458	-	chrY	57227415	18680030	18870182	190118	190247	0	0.999322	18680030	18870182	56436866	56246626	0.970674	Q	#785454
HG01974	21334752	739583	779511	+	chrY	57227415	990550	1030459	39722	40010	0	0.992802	990550	1030459	41115751	41155679	0.970674	Q	#785454
HG01974	21334752	9000949	8980491	-	chrY	57227415	10343787	10364247	20415	20475	0	0.99707	10343787	10364247	49377117	49356659	0.970674	Q	#785454
HG01974	21334752	5099393	5222162	+	chrY	57227415	5525192	5647963	122689	122808	0	0.999031	5525192	5647963	45475561	45598330	0.970674	Q	#785454
HG01974	21334752	10685443	10827306	+	chrY	57227415	12372477	12514331	141766	141897	0	0.999077	12372477	12514331	51061611	51203474	0.970674	Q	#785454
HG01974	21334752	9013703	8987758	-	chrY	57227415	10434887	10460828	25228	25985	0	0.970868	10434887	10460828	49389871	49363926	0.970674	Q	#785454
HG01974	21334752	19128349	19168381	+	chrY	57227415	25545586	25585463	39684	40047	0	0.990936	25545586	25585463	59504517	59544549	0.970674	Q	#785454
HG01974	21334752	14252034	14337789	+	chrY	57227415	15938168	16023924	85720	85783	0	0.999266	15938168	16023924	54628202	54713957	0.970674	Q	#785454
HG01974	21334752	18769742	18837631	+	chrY	57227415	21553585	21621479	67878	67904	0	0.999617	21553585	21621479	59145910	59213799	0.970674	Q	#785454
HG01974	21334752	9037556	9017358	-	chrY	57227415	10497841	10518038	18909	20262	0	0.933225	10497841	10518038	49413724	49393526	0.970674	Q	#785454
HG01974	21334752	6053697	5936429	-	chrY	57227415	9685383	9802672	117182	117342	0	0.998636	9685383	9802672	46429865	46312597	0.970674	Q	#785454
HG01974	21334752	9014561	8989446	-	chrY	57227415	10508064	10533182	22885	25228	0	0.907127	10508064	10533182	49390729	49365614	0.970674	Q	#785454
HG01974	21334752	17417482	17437562	+	chrY	57227415	20112730	20132831	17734	20193	0	0.878225	20112730	20132831	57793650	57813730	0.970674	Q	#785454
HG01974	21334752	17417476	17437560	+	chrY	57227415	20150947	20171038	17771	20195	0	0.87997	20150947	20171038	57793644	57813728	0.970674	Q	#785454
HG01974	21334752	2203000	2230420	+	chrY	57227415	2632047	2659478	27260	27482	0	0.991922	2632047	2659478	42579168	42606588	0.970674	Q	#785454
HG01974	21334752	4087804	4402136	+	chrY	57227415	4514249	4828539	314201	314358	0	0.999501	4514249	4828539	44463972	44778304	0.970674	Q	#785454
HG01974	21334752	9007916	8981972	-	chrY	57227415	10434887	10460828	25225	25986	0	0.970715	10434887	10460828	49384084	49358140	0.970674	Q	#785454
HG01974	21334752	573484	612806	+	chrY	57227415	826948	866269	39051	39460	0	0.989635	826948	866269	40949652	40988974	0.970674	Q	#785454
HG01974	21334752	19641219	19824243	+	chrY	57227415	24589593	24772587	182906	183089	0	0.999	24589593	24772587	60017387	60200411	0.970674	Q	#785454
HG01974	21334752	18716998	18754809	+	chrY	57227415	21515527	21553326	37779	37812	0	0.999127	21515527	21553326	59093166	59130977	0.970674	Q	#785454
HG01974	21334752	9193966	9229565	+	chrY	57227415	10817306	10852900	35537	35621	0	0.997642	10817306	10852900	49570134	49605733	0.970674	Q	#785454
HG01974	21334752	9045248	9012766	-	chrY	57227415	10397763	10430199	31864	32511	0	0.980099	10397763	10430199	49421416	49388934	0.970674	Q	#785454
HG01974	21334752	17438155	17458254	+	chrY	57227415	20306545	20326631	17919	20122	0	0.890518	20306545	20326631	57814323	57834422	0.970674	Q	#785454
HG01974	21334752	20772222	20833105	+	chrY	57227415	56678015	56739025	60181	61235	0	0.982788	56678015	56739025	61148390	61209273	0.970674	Q	#785454
HG01974	21334752	1488398	1517029	+	chrY	57227415	1735129	1763704	28399	28719	0	0.988858	1735129	1763704	41864566	41893197	0.970674	Q	#785454
HG01974	21334752	19260532	19218306	-	chrY	57227415	17822659	17864930	41558	42380	0	0.980604	17822659	17864930	59636700	59594474	0.970674	Q	#785454
HG01974	21334752	437009	468221	+	chrY	57227415	692115	723253	30936	31235	0	0.990427	692115	723253	40813177	40844389	0.970674	Q	#785454
HG01974	21334752	21052622	21270709	+	chrY	57227415	56990068	57208098	217537	218193	0	0.996993	56990068	57208098	61428790	61646877	0.970674	Q	#785454
HG01974	21334752	12725351	13030723	+	chrY	57227415	14411799	14717125	305250	305415	0	0.99946	14411799	14717125	53101519	53406891	0.970674	Q	#785454
HG01974	21334752	17318566	17339514	+	chrY	57227415	20123135	20144004	18440	21018	0	0.877343	20123135	20144004	57694734	57715682	0.970674	Q	#785454
HG01974	21334752	3607954	4107833	+	chrY	57227415	4034486	4534278	499618	499916	0	0.999404	4034486	4534278	43984122	44484001	0.970674	Q	#785454
HG01974	21334752	9007306	8981630	-	chrY	57227415	10475662	10501339	25079	25720	0	0.975078	10475662	10501339	49383474	49357798	0.970674	Q	#785454
HG01974	21334752	19197608	19149435	-	chrY	57227415	17886697	17934950	47409	48364	0	0.980254	17886697	17934950	59573776	59525603	0.970674	Q	#785454
HG01974	21334752	16060723	17251548	+	chrY	57227415	18870189	20060815	1190387	1190950	0	0.999527	18870189	20060815	56436891	57627716	0.970674	Q	#785454
HG01974	21334752	17281289	17301388	+	chrY	57227415	20259939	20279919	17684	20154	0	0.877444	20259939	20279919	57657457	57677556	0.970674	Q	#785454
HG01974	21334752	1569274	1589708	+	chrY	57227415	1817070	1837553	20300	20526	0	0.98899	1817070	1837553	41945442	41965876	0.970674	Q	#785454
HG01974	21334752	951798	990242	+	chrY	57227415	1198119	1236456	38170	38522	0	0.990862	1198119	1236456	41327966	41366410	0.970674	Q	#785454
HG01974	21334752	12372334	12336601	-	chrY	57227415	13983919	14019657	35598	35786	0	0.994747	13983919	14019657	52748502	52712769	0.970674	Q	#785454
HG01974	21334752	19168381	19128349	-	chrY	57227415	24084672	24124548	39680	40046	0	0.990861	24084672	24124548	59544549	59504517	0.970674	Q	#785454
HG01974	21334752	1	26317	+	chrY	57227415	271936	298196	26095	26334	0	0.990924	271936	298196	40376169	40402485	0.970674	Q	#785454
HG01974	21334752	19149435	19197608	+	chrY	57227415	17971027	18019305	47409	48389	0	0.979747	17971027	18019305	59525603	59573776	0.970674	Q	#785454
HG01974	21334752	9353683	9382076	+	chrY	57227415	10973964	11002276	28179	28479	0	0.989466	10973964	11002276	49729851	49758244	0.970674	Q	#785454
HG01974	21334752	18707686	18684504	-	chrY	57227415	22164569	22187748	22882	23205	0	0.986081	22164569	22187748	59083854	59060672	0.970674	Q	#785454
HG01974	21334752	9035045	8980491	-	chrY	57227415	10361604	10416171	52583	54668	0	0.961861	10361604	10416171	49411213	49356659	0.970674	Q	#785454
HG01974	21334752	18753343	18731599	-	chrY	57227415	22166007	22187748	21509	21766	0	0.988193	22166007	22187748	59129511	59107767	0.970674	Q	#785454
HG01974	21334752	17350861	17370968	+	chrY	57227415	20096302	20116527	17705	20295	0	0.872382	20096302	20116527	57727029	57747136	0.970674	Q	#785454
HG01974	21334752	9004746	8980491	-	chrY	57227415	10322627	10346886	23682	24284	0	0.97521	10322627	10346886	49380914	49356659	0.970674	Q	#785454
HG01974	21334752	19103578	19126888	+	chrY	57227415	21505015	21528320	23281	23311	0	0.998713	21505015	21528320	59479746	59503056	0.970674	Q	#785454
HG01974	21334752	19260557	19431979	+	chrY	57227415	25370202	25541570	171310	171447	0	0.999201	25370202	25541570	59636725	59808147	0.970674	Q	#785454
HG01974	21334752	17458100	17478209	+	chrY	57227415	20283532	20303614	17970	20144	0	0.892077	20283532	20303614	57834268	57854377	0.970674	Q	#785454
HG01974	21334752	19103445	19063942	-	chrY	57227415	23534665	23574168	39482	39509	0	0.999317	23534665	23574168	59479613	59440110	0.970674	Q	#785454
HG01974	21334752	9025277	8999333	-	chrY	57227415	10434887	10460828	25236	25985	0	0.971176	10434887	10460828	49401445	49375501	0.970674	Q	#785454
HG01974	21334752	19103578	19128324	+	chrY	57227415	21528555	21553298	24712	24749	0	0.998505	21528555	21553298	59479746	59504492	0.970674	Q	#785454
HG01974	21334752	9697642	9782283	+	chrY	57227415	11319664	11404222	83828	84680	0	0.989939	11319664	11404222	50073810	50158451	0.970674	Q	#785454
HG01974	21334752	7216235	7180255	-	chrY	57227415	22690692	22726698	35768	36039	0	0.99248	22690692	22726698	47592403	47556423	0.970674	Q	#785454
HG01974	21334752	18741327	18769717	+	chrY	57227415	21492775	21521133	28171	28414	0	0.991448	21492775	21521133	59117495	59145885	0.970674	Q	#785454
HG01974	21334752	13060488	14251942	+	chrY	57227415	14746877	15938206	1190965	1191686	0	0.999395	14746877	15938206	53436656	54628110	0.970674	Q	#785454
HG01974	21334752	19217898	19197742	-	chrY	57227415	17866531	17886697	19976	20196	0	0.989107	17866531	17886697	59594066	59573910	0.970674	Q	#785454
HG01974	21334752	9001519	8980491	-	chrY	57227415	10475662	10496692	20981	21043	0	0.997054	10475662	10496692	49377687	49356659	0.970674	Q	#785454
HG01974	21334752	17388223	17427132	+	chrY	57227415	20285433	20324373	37179	38978	0	0.953846	20285433	20324373	57764391	57803300	0.970674	Q	#785454
HG01974	21334752	6090475	6129400	+	chrY	57227415	6514053	6552958	38782	38945	0	0.995815	6514053	6552958	46466643	46505568	0.970674	Q	#785454
HG01974	21334752	10827217	12658873	+	chrY	57227415	12514045	14345316	1830770	1831879	0	0.999395	12514045	14345316	51203385	53035041	0.970674	Q	#785454
HG01974	21334752	1779205	1844655	+	chrY	57227415	2212916	2278374	65109	65649	0	0.991774	2212916	2278374	42155373	42220823	0.970674	Q	#785454
HG01974	21334752	17379065	17399112	+	chrY	57227415	20124095	20144198	17753	20166	0	0.880343	20124095	20144198	57755233	57775280	0.970674	Q	#785454
HG01974	21334752	9029079	8999997	-	chrY	57227415	10488961	10518038	26099	29217	0	0.893281	10488961	10518038	49405247	49376165	0.970674	Q	#785454
HG01974	21334752	470980	517341	+	chrY	57227415	724621	770971	46258	46405	0	0.996832	724621	770971	40847148	40893509	0.970674	Q	#785454
HG01974	21334752	17505896	17528243	+	chrY	57227415	20185413	20207790	19947	22418	0	0.889776	20185413	20207790	57882064	57904411	0.970674	Q	#785454
HG01974	21334752	19168641	19197608	+	chrY	57227415	25585558	25614362	28317	28986	0	0.97692	25585558	25614362	59544809	59573776	0.970674	Q	#785454
HG01974	21334752	7299667	7451659	+	chrY	57227415	7720500	7872460	151938	152008	0	0.999539	7720500	7872460	47675835	47827827	0.970674	Q	#785454
HG01974	21334752	1225235	1247834	+	chrY	57227415	1468724	1491420	22400	22759	0	0.984226	1468724	1491420	41601403	41624002	0.970674	Q	#785454
HG01974	21334752	2230156	2462712	+	chrY	57227415	2659561	2891980	231985	232740	0	0.996756	2659561	2891980	42606324	42838880	0.970674	Q	#785454
HG01974	21334752	18817590	18863325	+	chrY	57227415	21601444	21647172	45723	45739	0	0.99965	21601444	21647172	59193758	59239493	0.970674	Q	#785454
HG01974	21334752	19197742	19217898	+	chrY	57227415	18019305	18039476	19980	20197	0	0.989256	18019305	18039476	59573910	59594066	0.970674	Q	#785454
HG01974	21334752	1271119	1321550	+	chrY	57227415	1514296	1564621	50015	50563	0	0.989162	1514296	1564621	41647287	41697718	0.970674	Q	#785454
HG01974	21334752	19197608	19168641	-	chrY	57227415	24055768	24084577	28325	28985	0	0.97723	24055768	24084577	59573776	59544809	0.970674	Q	#785454
HG01974	21334752	15503604	16047227	+	chrY	57227415	18083415	18626922	543356	543684	0	0.999397	18083415	18626922	55879772	56423395	0.970674	Q	#785454
HG01974	21334752	17387202	17407210	+	chrY	57227415	20170960	20191062	17643	20150	0	0.875583	20170960	20191062	57763370	57783378	0.970674	Q	#785454
HG01974	21334752	1889942	2055672	+	chrY	57227415	2320357	2485867	165191	165778	0	0.996459	2320357	2485867	42266110	42431840	0.970674	Q	#785454
HG01974	21334752	17441886	17468060	+	chrY	57227415	20276706	20302841	23371	26224	0	0.891207	20276706	20302841	57818054	57844228	0.970674	Q	#785454
HG01974	21334752	12333191	12297422	-	chrY	57227415	14023071	14058793	35609	35794	0	0.994832	14023071	14058793	52709359	52673590	0.970674	Q	#785454
HG01974	21334752	18731237	18708048	-	chrY	57227415	22164569	22187748	22887	23211	0	0.986041	22164569	22187748	59107405	59084216	0.970674	Q	#785454
HG01974	21334752	9986118	10364229	+	chrY	57227415	11674123	12052051	377640	378281	0	0.998305	11674123	12052051	50362286	50740397	0.970674	Q	#785454
HG01974	21334752	5817397	5843451	+	chrY	57227415	9334351	9360441	25297	26160	0	0.967011	9334351	9360441	46193565	46219619	0.970674	Q	#785454
HG01974	21334752	18731599	18753343	+	chrY	57227415	22398669	22420415	21510	21770	0	0.988057	22398669	22420415	59107767	59129511	0.970674	Q	#785454
HG01974	21334752	5816243	5841111	+	chrY	57227415	9482982	9507839	24173	24964	0	0.968314	9482982	9507839	46192411	46217279	0.970674	Q	#785454
HG01974	21334752	18934959	18863350	-	chrY	57227415	22421737	22493294	71550	71612	0	0.999134	22421737	22493294	59311127	59239518	0.970674	Q	#785454
HG01974	21334752	631404	719123	+	chrY	57227415	884564	972209	87433	87802	0	0.995797	884564	972209	41007572	41095291	0.970674	Q	#785454
HG01974	21334752	16027201	16060698	+	chrY	57227415	18606908	18640357	33448	33497	0	0.998537	18606908	18640357	56403369	56436866	0.970674	Q	#785454
HG01974	21334752	17403893	17423942	+	chrY	57227415	20150947	20171035	17633	20174	0	0.874046	20150947	20171035	57780061	57800110	0.970674	Q	#785454
HG01974	21334752	9037556	8993546	-	chrY	57227415	10324541	10368560	43089	44080	0	0.977518	10324541	10368560	49413724	49369714	0.970674	Q	#785454
HG01974	21334752	5816243	5843451	+	chrY	57227415	9353510	9380719	26281	27316	0	0.96211	9353510	9380719	46192411	46219619	0.970674	Q	#785454
HG01974	21334752	9031923	9006808	-	chrY	57227415	10508064	10533182	22892	25228	0	0.907404	10508064	10533182	49408091	49382976	0.970674	Q	#785454
HG01974	21334752	1097954	1123771	+	chrY	57227415	1334525	1360393	25618	25922	0	0.988273	1334525	1360393	41474122	41499939	0.970674	Q	#785454
HG01974	21334752	17495274	17515384	+	chrY	57227415	20172266	20192412	17822	20223	0	0.881274	20172266	20192412	57871442	57891552	0.970674	Q	#785454
HG01974	21334752	17667376	18139982	+	chrY	57227415	20489614	20962155	472441	472663	0	0.99953	20489614	20962155	58043544	58516150	0.970674	Q	#785454
HG01974	21334752	9045262	9024169	-	chrY	57227415	10512147	10533182	19209	21178	0	0.907026	10512147	10533182	49421430	49400337	0.970674	Q	#785454
HG01974	21334752	408129	437425	+	chrY	57227415	662857	692213	29020	29490	0	0.984062	662857	692213	40784297	40813593	0.970674	Q	#785454
HG01974	21334752	19063428	18978983	-	chrY	57227415	23574162	23658553	84332	84453	0	0.998567	23574162	23658553	59439596	59355151	0.970674	Q	#785454
HG01974	21334752	718332	738900	+	chrY	57227415	970521	990984	20297	20606	0	0.985004	970521	990984	41094500	41115068	0.970674	Q	#785454
HG01974	21334752	20768621	20833105	+	chrY	57227415	56677978	56742604	63768	64836	0	0.983528	56677978	56742604	61144789	61209273	0.970674	Q	#785454
HG01974	21334752	9138391	9186933	+	chrY	57227415	10761075	10809666	48353	48758	0	0.991694	10761075	10809666	49514559	49563101	0.970674	Q	#785454
HG01974	21334752	17250799	17270893	+	chrY	57227415	20104876	20124959	17627	20208	0	0.872278	20104876	20124959	57626967	57647061	0.970674	Q	#785454
HG01974	21334752	18863350	18934959	+	chrY	57227415	22093110	22164685	71554	71626	0	0.998995	22093110	22164685	59239518	59311127	0.970674	Q	#785454
HG01974	21334752	8182668	8297334	+	chrY	57227415	8603375	8717934	114533	114682	0	0.998701	8603375	8717934	48558836	48673502	0.970674	Q	#785454
HG01974	21334752	9017505	8988422	-	chrY	57227415	10488961	10518038	26092	29214	0	0.893133	10488961	10518038	49393673	49364590	0.970674	Q	#785454
HG01974	21334752	6129398	7168895	+	chrY	57227415	6553013	7592169	1038926	1039571	0	0.99938	6553013	7592169	46505566	47545063	0.970674	Q	#785454
HG01974	21334752	5816243	5841111	+	chrY	57227415	9462674	9487556	24211	24948	0	0.970459	9462674	9487556	46192411	46217279	0.970674	Q	#785454
HG01974	21334752	8655356	8953067	+	chrY	57227415	9919591	10217220	297186	297759	0	0.998076	9919591	10217220	49031524	49329235	0.970674	Q	#785454
HG01974	21334752	19260532	19227682	-	chrY	57227415	23992421	24025131	32282	32862	0	0.98235	23992421	24025131	59636700	59603850	0.970674	Q	#785454
HG01974	21334752	19218070	19197714	-	chrY	57227415	24034187	24054488	20175	20365	0	0.99067	24034187	24054488	59594238	59573882	0.970674	Q	#785454
HG01974	21334752	17388133	17408347	+	chrY	57227415	20273990	20294236	19091	20278	0	0.941464	20273990	20294236	57764301	57784515	0.970674	Q	#785454
HG01974	21334752	20766048	20833105	+	chrY	57227415	56678979	56746183	66271	67438	0	0.982695	56678979	56746183	61142216	61209273	0.970674	Q	#785454
HG01974	21334752	19126888	19105144	-	chrY	57227415	22166007	22187748	21509	21766	0	0.988193	22166007	22187748	59503056	59481312	0.970674	Q	#785454
HG01974	21334752	17295859	17315967	+	chrY	57227415	20287780	20307778	17673	20171	0	0.876159	20287780	20307778	57672027	57692135	0.970674	Q	#785454
HG01974	21334752	9031065	8987416	-	chrY	57227415	10457692	10501339	43030	43703	0	0.984601	10457692	10501339	49407233	49363584	0.970674	Q	#785454
HG01974	21334752	1843017	1878916	+	chrY	57227415	2278613	2314501	35677	36001	0	0.991	2278613	2314501	42219185	42255084	0.970674	Q	#785454
HG01974	21334752	19218306	19260532	+	chrY	57227415	18041077	18083349	41555	42383	0	0.980464	18041077	18083349	59594474	59636700	0.970674	Q	#785454
HG01974	21334752	19128324	19103578	-	chrY	57227415	21876103	21900848	24713	24751	0	0.998465	21876103	21900848	59504492	59479746	0.970674	Q	#785454
HG01974	21334752	17403910	17423928	+	chrY	57227415	20170960	20191063	17580	20167	0	0.871721	20170960	20191063	57780078	57800096	0.970674	Q	#785454
HG01974	21334752	18708048	18731237	+	chrY	57227415	22398669	22421853	22887	23215	0	0.985871	22398669	22421853	59084216	59107405	0.970674	Q	#785454
HG01974	21334752	5816243	5843451	+	chrY	57227415	9503269	9530524	26310	27321	0	0.962995	9503269	9530524	46192411	46219619	0.970674	Q	#785454
HG01974	21334752	19105144	19126888	+	chrY	57227415	22398669	22420415	21510	21770	0	0.988057	22398669	22420415	59481312	59503056	0.970674	Q	#785454
HG01974	21334752	9001525	8980491	-	chrY	57227415	10469871	10490910	20988	21049	0	0.997102	10469871	10490910	49377693	49356659	0.970674	Q	#785454
HG01974	21334752	1658305	1700823	+	chrY	57227415	1906826	1949345	42232	42668	0	0.989782	1906826	1949345	42034473	42076991	0.970674	Q	#785454
HG01974	21334752	17513501	17687408	+	chrY	57227415	20335752	20509652	173169	173924	0	0.995659	20335752	20509652	57889669	58063576	0.970674	Q	#785454
HG01974	21334752	19431979	19260557	-	chrY	57227415	24128564	24299940	171306	171452	0	0.999148	24128564	24299940	59808147	59636725	0.970674	Q	#785454
HG01974	21334752	20255154	20223683	-	chrY	57227415	7608953	7640379	31237	31488	0	0.992029	7608953	7640379	60631322	60599851	0.970674	Q	#785454
HG01974	21334752	19432004	19661187	+	chrY	57227415	24380454	24609576	229022	229204	0	0.999206	24380454	24609576	59808172	60037355	0.970674	Q	#785454
HG01974	21334752	9002987	8980491	-	chrY	57227415	10508064	10530571	20760	22594	0	0.918828	10508064	10530571	49379155	49356659	0.970674	Q	#785454
HG01974	21334752	12638848	12745315	+	chrY	57227415	14325285	14431782	106428	106525	0	0.999089	14325285	14431782	53015016	53121483	0.970674	Q	#785454
HG01974	21334752	9002129	8980491	-	chrY	57227415	10434887	10456517	21591	21644	0	0.997551	10434887	10456517	49378297	49356659	0.970674	Q	#785454
HG01974	21334752	1409151	1434872	+	chrY	57227415	1656660	1682365	25552	25768	0	0.991618	1656660	1682365	41785319	41811040	0.970674	Q	#785454
HG01974	21334752	18934984	18978818	+	chrY	57227415	22493315	22537122	43752	43841	0	0.99797	22493315	22537122	59311152	59354986	0.970674	Q	#785454
HG01974	21334752	15870433	15503604	-	chrY	57227415	17455823	17822593	366678	366873	0	0.999468	17455823	17822593	56246601	55879772	0.970674	Q	#785454
HG01974	21334752	17438961	17459052	+	chrY	57227415	20120747	20140832	17768	20183	0	0.880345	20120747	20140832	57815129	57835220	0.970674	Q	#785454
HG01974	21334752	1708799	1780279	+	chrY	57227415	2142947	2214382	71162	71591	0	0.994008	2142947	2214382	42084967	42156447	0.970674	Q	#785454
HG01974	21334752	2148929	2202126	+	chrY	57227415	2578818	2632016	53092	53228	0	0.997445	2578818	2632016	42525097	42578294	0.970674	Q	#785454
HG01974	21334752	9020362	8989617	-	chrY	57227415	10399451	10430199	30591	30763	0	0.994409	10399451	10430199	49396530	49365785	0.970674	Q	#785454
HG01974	21334752	9000588	8980491	-	chrY	57227415	10338361	10358461	20059	20113	0	0.997315	10338361	10358461	49376756	49356659	0.970674	Q	#785454
HG01974	21334752	9014575	8983830	-	chrY	57227415	10399451	10430199	30582	30763	0	0.994116	10399451	10430199	49390743	49359998	0.970674	Q	#785454
HG01974	21334752	5936431	5836533	-	chrY	57227415	9812674	9912434	99097	99980	0	0.991168	9812674	9912434	46312599	46212701	0.970674	Q	#785454
HG01974	21334752	17291274	17311379	+	chrY	57227415	20184282	20204350	17663	20213	0	0.873844	20184282	20204350	57667442	57687547	0.970674	Q	#785454
HG01974	21334752	19227682	19260532	+	chrY	57227415	25645002	25677719	32286	32866	0	0.982353	25645002	25677719	59603850	59636700	0.970674	Q	#785454
HG01974	21334752	14317745	14473427	+	chrY	57227415	16003894	16159554	155635	155700	0	0.999583	16003894	16159554	54693913	54849595	0.970674	Q	#785454
HG01974	21334752	20194477	20255154	+	chrY	57227415	22661496	22722163	60647	60687	0	0.999341	22661496	22722163	60570645	60631322	0.970674	Q	#785454
HG01974	21334752	8277316	8626458	+	chrY	57227415	8697927	9046914	348933	349165	0	0.999336	8697927	9046914	48653484	49002626	0.970674	Q	#785454
HG01974	21334752	17282929	17303029	+	chrY	57227415	20287749	20307749	17638	20159	0	0.874944	20287749	20307749	57659097	57679197	0.970674	Q	#785454
HG01974	21334752	17248415	17268420	+	chrY	57227415	20173488	20193508	17586	20111	0	0.874447	20173488	20193508	57624583	57644588	0.970674	Q	#785454
HG01974	21334752	9037556	8993204	-	chrY	57227415	10456982	10501339	43613	44416	0	0.981921	10456982	10501339	49413724	49369372	0.970674	Q	#785454
HG01974	21334752	19904828	20194452	+	chrY	57227415	25677785	25967281	289440	289629	0	0.999347	25677785	25967281	60280996	60570620	0.970674	Q	#785454
HG01974	21334752	8952279	8979526	+	chrY	57227415	10216092	10243332	27018	27255	0	0.991304	10216092	10243332	49328447	49355694	0.970674	Q	#785454
HG01974	21334752	4382130	5098999	+	chrY	57227415	4808542	5525255	716465	716936	0	0.999343	4808542	5525255	44758298	45475167	0.970674	Q	#785454
HG01974	21334752	1544039	1568672	+	chrY	57227415	1792637	1817284	24521	24705	0	0.992552	1792637	1817284	41920207	41944840	0.970674	Q	#785454
HG01974	21334752	18754809	18702108	-	chrY	57227415	21876075	21928830	52136	52824	0	0.986976	21876075	21928830	59130977	59078276	0.970674	Q	#785454
HG01974	21334752	113445	143992	+	chrY	57227415	376450	406956	30403	30572	0	0.994472	376450	406956	40489613	40520160	0.970674	Q	#785454
HG01974	21334752	18241586	18343647	+	chrY	57227415	21063744	21165793	101918	102076	0	0.998452	21063744	21165793	58617754	58719815	0.970674	Q	#785454
HG01974	21334752	7216235	7184793	-	chrY	57227415	26165114	26196584	31250	31490	0	0.992379	26165114	26196584	47592403	47560961	0.970674	Q	#785454
HG01974	21334752	525466	556475	+	chrY	57227415	779024	809893	30724	31076	0	0.988673	779024	809893	40901634	40932643	0.970674	Q	#785454
HG01974	21334752	20370226	20194477	-	chrY	57227415	23358994	23534690	175655	175752	0	0.999448	23358994	23534690	60746394	60570645	0.970674	Q	#785454
HG01974	21334752	18323626	18729798	+	chrY	57227415	21145770	21551860	406016	406184	0	0.999586	21145770	21551860	58699794	59105966	0.970674	Q	#785454
HG01974	21334752	9037556	8980491	-	chrY	57227415	10370678	10427751	56800	57108	0	0.994607	10370678	10427751	49413724	49356659	0.970674	Q	#785454
HG01974	21334752	9415007	9446243	+	chrY	57227415	11037032	11068189	30864	31307	0	0.98585	11037032	11068189	49791175	49822411	0.970674	Q	#785454
HG01974	21334752	20881271	21050169	+	chrY	57227415	56821509	56990343	168621	168979	0	0.997881	56821509	56990343	61257439	61426337	0.970674	Q	#785454
HG01974	21334752	7184793	7216235	+	chrY	57227415	23474026	23505495	31242	31491	0	0.992093	23474026	23505495	47560961	47592403	0.970674	Q	#785454
HG01974	21334752	18684504	18707686	+	chrY	57227415	22398669	22421853	22882	23209	0	0.985911	22398669	22421853	59060672	59083854	0.970674	Q	#785454
HG01974	21334752	18717779	18769717	+	chrY	57227415	21492775	21544674	51703	51963	0	0.994996	21492775	21544674	59093947	59145885	0.970674	Q	#785454
HG01974	21334752	19824268	19904803	+	chrY	57227415	24299957	24380442	80472	80538	0	0.999181	24299957	24380442	60200436	60280971	0.970674	Q	#785454
HG01974	21334752	9444579	9689854	+	chrY	57227415	11066255	11311496	244702	245505	0	0.996729	11066255	11311496	49820747	50066022	0.970674	Q	#785454
HG01974	21334752	19904803	19824268	-	chrY	57227415	25289696	25370185	80459	80546	0	0.99892	25289696	25370185	60280971	60200436	0.970674	Q	#785454
HG01974	21334752	18978983	19103445	+	chrY	57227415	22537134	22661521	124322	124467	0	0.998835	22537134	22661521	59355151	59479613	0.970674	Q	#785454
HG01974	21334752	19103517	18978983	-	chrY	57227415	21924815	22049259	124302	124544	0	0.998057	21924815	22049259	59479685	59355151	0.970674	Q	#785454
HG01974	21334752	1165403	1188268	+	chrY	57227415	1410256	1433131	22553	23005	0	0.980352	1410256	1433131	41541571	41564436	0.970674	Q	#785454
HG01974	21334752	17295859	17315959	+	chrY	57227415	20268202	20288188	17584	20155	0	0.872439	20268202	20288188	57672027	57692127	0.970674	Q	#785454
HG01974	21334752	17257749	17277847	+	chrY	57227415	20162823	20182882	17619	20204	0	0.872055	20162823	20182882	57633917	57654015	0.970674	Q	#785454
HG01974	21334752	20779335	20833105	+	chrY	57227415	56678015	56731907	53163	54077	0	0.983098	56678015	56731907	61155503	61209273	0.970674	Q	#785454
HG01974	21334752	9006376	8980491	-	chrY	57227415	10459233	10485122	25829	25905	0	0.997066	10459233	10485122	49382544	49356659	0.970674	Q	#785454
HG01974	21334752	13010690	13080490	+	chrY	57227415	14697101	14766899	69759	69833	0	0.99894	14697101	14766899	53386858	53456658	0.970674	Q	#785454
HG01974	21334752	9000493	8980491	-	chrY	57227415	10332667	10352675	19965	20022	0	0.997153	10332667	10352675	49376661	49356659	0.970674	Q	#785454
HG01974	21334752	17281301	17301400	+	chrY	57227415	20152551	20172604	17689	20184	0	0.876387	20152551	20172604	57657469	57677568	0.970674	Q	#785454
HG01974	21334752	9762275	9902685	+	chrY	57227415	11384211	11524634	140007	140521	0	0.996342	11384211	11524634	50138443	50278853	0.970674	Q	#785454
HG01974	21334752	18978818	18934984	-	chrY	57227415	22049271	22093089	43747	43851	0	0.997628	22049271	22093089	59354986	59311152	0.970674	Q	#785454
HG01974	21334752	17470477	17490542	+	chrY	57227415	20169580	20189692	17712	20179	0	0.877744	20169580	20189692	57846645	57866710	0.970674	Q	#785454
HG01974	21334752	15319971	15503579	+	chrY	57227415	17272187	17455815	183551	183672	0	0.999341	17272187	17455815	55696139	55879747	0.970674	Q	#785454
HG01974	21334752	18934984	18978852	+	chrY	57227415	25967297	26011132	43767	43883	0	0.997357	25967297	26011132	59311152	59355020	0.970674	Q	#785454
HG01974	21334752	17413972	17434030	+	chrY	57227415	20125971	20146067	17718	20184	0	0.877824	20125971	20146067	57790140	57810198	0.970674	Q	#785454
HG01974	21334752	17263312	17283414	+	chrY	57227415	20104877	20124949	17586	20205	0	0.870379	20104877	20124949	57639480	57659582	0.970674	Q	#785454
HG01974	21334752	20775796	20833105	+	chrY	57227415	56678015	56735481	56693	57626	0	0.983809	56678015	56735481	61151964	61209273	0.970674	Q	#785454
HG01974	21334752	17291958	17315682	+	chrY	57227415	20097920	20121642	21184	23862	0	0.887771	20097920	20121642	57668126	57691850	0.970674	Q	#785454
HG01974	21334752	17417495	17443890	+	chrY	57227415	20170960	20197428	23295	26546	0	0.877533	20170960	20197428	57793663	57820058	0.970674	Q	#785454
HG01974	21334752	17310715	17330821	+	chrY	57227415	20183404	20203469	17595	20199	0	0.871083	20183404	20203469	57686883	57706989	0.970674	Q	#785454
HG01974	21334752	1323233	1354068	+	chrY	57227415	1565924	1596777	30539	31035	0	0.984018	1565924	1596777	41699401	41730236	0.970674	Q	#785454
HG01974	21334752	5202139	6053102	+	chrY	57227415	5627932	6478694	850354	851061	0	0.999169	5627932	6478694	45578307	46429270	0.970674	Q	#785454
HG01974	21334752	780203	807362	+	chrY	57227415	1030386	1057645	27003	27335	0	0.987854	1030386	1057645	41156371	41183530	0.970674	Q	#785454
HG01974	21334752	9304616	9326045	+	chrY	57227415	10923564	10944992	21127	21458	0	0.984575	10923564	10944992	49680784	49702213	0.970674	Q	#785454
HG01974	21334752	19824243	19746761	-	chrY	57227415	23281845	23359298	77400	77505	0	0.998645	23281845	23359298	60200411	60122929	0.970674	Q	#785454
HG01974	21334752	18978852	18934984	-	chrY	57227415	23658943	23702776	43769	43883	0	0.997402	23658943	23702776	59355020	59311152	0.970674	Q	#785454
HG01974	21334752	17295863	17315967	+	chrY	57227415	20119641	20139663	17664	20182	0	0.875235	20119641	20139663	57672031	57692135	0.970674	Q	#785454
HG01974	21334752	9045248	9006979	-	chrY	57227415	10391972	10430199	37644	38309	0	0.982641	10391972	10430199	49421416	49383147	0.970674	Q	#785454
HG01974	21334752	9037556	9010907	-	chrY	57227415	10434177	10460828	25820	26699	0	0.967077	10434177	10460828	49413724	49387075	0.970674	Q	#785454
HG01974	21334752	18729798	18678565	-	chrY	57227415	21877541	21928830	50663	51357	0	0.986487	21877541	21928830	59105966	59054733	0.970674	Q	#785454
HG01974	21334752	17373955	17393933	+	chrY	57227415	20100417	20120511	17636	20152	0	0.875149	20100417	20120511	57750123	57770101	0.970674	Q	#785454
HG01974	21334752	994808	1016946	+	chrY	57227415	1240913	1262985	21976	22156	0	0.991876	1240913	1262985	41370976	41393114	0.970674	Q	#785454
HG01974	21334752	19432004	19824243	+	chrY	57227415	22746685	23138864	391972	392334	0	0.999077	22746685	23138864	59808172	60200411	0.970674	Q	#785454
HG01974	21334752	1589185	1633301	+	chrY	57227415	1837326	1881446	43981	44189	0	0.995293	1837326	1881446	41965353	42009469	0.970674	Q	#785454
HG01974	21334752	1434398	1488306	+	chrY	57227415	1681486	1735322	53603	53983	0	0.992961	1681486	1735322	41810566	41864474	0.970674	Q	#785454
HG01974	21334752	19197714	19218070	+	chrY	57227415	25615642	25635943	20175	20365	0	0.99067	25615642	25635943	59573882	59594238	0.970674	Q	#785454
HG01974	21334752	2048391	2148627	+	chrY	57227415	2478588	2578909	100018	100391	0	0.996285	2478588	2578909	42424559	42524795	0.970674	Q	#785454
HG01974	21334752	9033682	8987758	-	chrY	57227415	10322627	10368560	44659	46000	0	0.970848	10322627	10368560	49409850	49363926	0.970674	Q	#785454
HG01974	21334752	19126888	19103578	-	chrY	57227415	21901083	21924385	23262	23313	0	0.997812	21901083	21924385	59503056	59479746	0.970674	Q	#785454
HG01974	21334752	17485668	17512323	+	chrY	57227415	20274748	20301362	24473	26714	0	0.916111	20274748	20301362	57861836	57888491	0.970674	Q	#785454
HG01974	21334752	9026149	8995405	-	chrY	57227415	10399451	10430199	30592	30762	0	0.994474	10399451	10430199	49402317	49371573	0.970674	Q	#785454
HG01974	21334752	18978983	19103445	+	chrY	57227415	26011522	26135950	124332	124487	0	0.998755	26011522	26135950	59355151	59479613	0.970674	Q	#785454
HG01974	21334752	17289107	17309203	+	chrY	57227415	20301140	20321138	17635	20169	0	0.874362	20301140	20321138	57665275	57685371	0.970674	Q	#785454
HG01974	21334752	19824243	19432004	-	chrY	57227415	24897521	25289684	391968	392311	0	0.999126	24897521	25289684	60200411	59808172	0.970674	Q	#785454
HG01974	21334752	17473989	17494089	+	chrY	57227415	20279183	20299262	17995	20140	0	0.893496	20279183	20299262	57850157	57870257	0.970674	Q	#785454
HG01974	21334752	7431630	8202451	+	chrY	57227415	7852446	8623077	770500	770899	0	0.999482	7852446	8623077	47807798	48578619	0.970674	Q	#785454
HG01974	21334752	18706247	18670696	-	chrY	57227415	21877541	21913095	35471	35563	0	0.997413	21877541	21913095	59082415	59046864	0.970674	Q	#785454
HG01974	21334752	6054366	6089738	+	chrY	57227415	6478714	6514057	35090	35398	0	0.991299	6478714	6514057	46430534	46465906	0.970674	Q	#785454
HG01974	21334752	17353570	17373645	+	chrY	57227415	20301080	20321173	17763	20202	0	0.879269	20301080	20321173	57729738	57749813	0.970674	Q	#785454
HG01974	21334752	20194477	20700253	+	chrY	57227415	26135925	26641505	505462	505800	0	0.999332	26135925	26641505	60570645	61076421	0.970674	Q	#785454
HG01974	21334752	5816243	5843451	+	chrY	57227415	9373790	9401065	26319	27321	0	0.963325	9373790	9401065	46192411	46219619	0.970674	Q	#785454
HG01974	21334752	2462952	3605857	+	chrY	57227415	2891863	4034530	1142264	1142996	0	0.99936	2891863	4034530	42839120	43982025	0.970674	Q	#785454
HG01974	21334752	20194452	19904828	-	chrY	57227415	23702792	23992355	289499	289656	0	0.999458	23702792	23992355	60570620	60280996	0.970674	Q	#785454
HG01974	21334752	10364734	10685441	+	chrY	57227415	12052049	12372680	320531	320756	0	0.999299	12052049	12372680	50740902	51061609	0.970674	Q	#785454
HG01974	21334752	18247589	18225609	-	chrY	57227415	21047767	21069745	21385	22014	0	0.971427	21047767	21069745	58623757	58601777	0.970674	Q	#785454
HG01974	21334752	14473452	15339958	+	chrY	57227415	16425810	17292208	866156	866680	0	0.999395	16425810	17292208	54849620	55716126	0.970674	Q	#785454
HG01974	21334752	7169226	7296339	+	chrY	57227415	7593393	7720499	127031	127152	0	0.999048	7593393	7720499	47545394	47672507	0.970674	Q	#785454
HG01974	21334752	17258420	17278525	+	chrY	57227415	20184263	20204342	17623	20214	0	0.871822	20184263	20204342	57634588	57654693	0.970674	Q	#785454
HG01974	21334752	18119956	18231630	+	chrY	57227415	20942144	21053790	111506	111678	0	0.99846	20942144	21053790	58496124	58607798	0.970674	Q	#785454
HG01974	21334752	18769717	18725657	-	chrY	57227415	21884728	21928830	43360	44207	0	0.98084	21884728	21928830	59145885	59101825	0.970674	Q	#785454

## Sheet: SupData8.Fig1d.SeqClasses
Chr	Start	End	Type	Length
chrY	2.78133	3.04968	X-degenerate	268349
chrY	3.04968	6.2346	X-transposed	3184920
chrY	6.2346	6.53247	Ampliconic	297862
chrY	6.53247	6.7483	X-transposed	215830
chrY	6.7483	7.60418	X-degenerate	855885
chrY	7.60418	10.1304	Ampliconic	2526190
chrY	10.1304	10.1972	Others	66820
chrY	10.1972	11.7493	Heterochromatic	1552113
chrY	11.7493	11.951	X-degenerate	201686
chrY	11.951	13.9839	X-degenerate	2032909
chrY	13.9839	14.0582	Ampliconic	74272
chrY	14.0582	15.8746	X-degenerate	1816413
chrY	15.8746	15.9048	Ampliconic	30188
chrY	15.9048	16.1594	X-degenerate	254610
chrY	16.1594	16.4256	Ampliconic	266168
chrY	16.4256	17.4555	X-degenerate	1029913
chrY	17.4555	18.87	Ampliconic	1414537
chrY	18.87	20.0543	X-degenerate	1184257
chrY	20.0543	20.3509	Heterochromatic	296590
chrY	20.3509	21.3357	X-degenerate	984882
chrY	21.3357	26.6635	Ampliconic	5327739
chrY	26.6635	27.0785	Others	415000

[truncated: 9 more sheets: SupData8.Fig2a, SupData8.Fig2b, SupData8.Fig2c, SupData8.Fig3a.seqClasses, SupData8.Fig3a.Windows, SupData8.Fig3b, SupData8.Fig3c_Xdeg, SupData8.Fig3c_Amp, SupData8.Fig3d]
